# Supplementary material for: Original and introduced lineages co-driving the persistence of Brucella abortus circulating in West Africa
Source: Front Public Health. 2023 Mar 15;11:1106361. doi: 10.3389/fpubh.2023.1106361 (PMC10050740; doi:10.3389/fpubh.2023.1106361)
Supplement: Supplementary Table S1 — MLST data sets of B. abortus strains used in the present study. 129 strains from the present study (Africa) and 631 strains from the outside of Africa. [file Data_Sheet_1.xlsx]

## Sheet: Table S1
Table S1 MLST data sets of B.abortus strains used in the present study
Key	Brucella_species	Host_species	Biovar	Country	Continent	Year	Source	ST	gap	aroA	glk	dnaK	gyrB	trpE	cobQ	int_hyp	omp25
Strains from the present study (Africa)	B. abortus	Bovine	2	Mozambique	Africa	1988	abortion	1	2	1	1	2	1	3	1	1	1
	B. abortus	Bovine	2	Zimbabwe	Africa	1964	milk	1	2	1	1	2	1	3	1	1	1
	B. abortus	Unknown	1	Zimbabwe	Africa	1963	unknown	1	2	1	1	2	1	3	1	1	1
	B. abortus	Bovine		Zambia	Africa	2006	abortion	1	2	1	1	2	1	3	1	1	1
	B. abortus	Unknown	1	Zambia	Africa	1988	unknown	1	2	1	1	2	1	3	1	1	1
	B. abortus	Bovine	1	Zimbabwe	Africa	1994	abortion	1	2	1	1	2	1	3	1	1	1
	B. abortus	Cattle		Zimbabwe	Africa	2006	unknown	1	2	1	1	2	1	3	1	1	1
	B. abortus	Cattle		Mozambique	Africa	1988	unknown	1	2	1	1	2	1	3	1	1	1
	B. abortus	Cattle		Egypt	Africa	2017	unknown	1	2	1	1	2	1	3	1	1	1
	B. abortus	Cattle		Egypt	Africa	2017	unknown	1	2	1	1	2	1	3	1	1	1
	B. abortus	Cattle		Egypt	Africa	2017	unknown	1	2	1	1	2	1	3	1	1	1
	B. abortus	Cattle		Egypt	Africa	2017	unknown	1	2	1	1	2	1	3	1	1	1
	B. abortus	Cattle		Egypt	Africa	2017	unknown	1	2	1	1	2	1	3	1	1	1
	B. abortus	Buffalo		Egypt	Africa	2017	unknown	1	2	1	1	2	1	3	1	1	1
	B. abortus	Cattle		Egypt	Africa	2016	unknown	1	2	1	1	2	1	3	1	1	1
	B. abortus	Cattle		Egypt	Africa	2016	unknown	1	2	1	1	2	1	3	1	1	1
	B. abortus	Unknown	3	Egypt	Africa	1963	unknown	2	2	1	2	2	1	3	1	1	1
	B. abortus	Bovine	3	Sudan	Africa	2005	unknown	2	2	1	2	2	1	3	1	1	1
	B. abortus	Unknown	3	Uganda	Africa	1965	unknown	2	2	1	2	2	1	3	1	1	1
	B. abortus	Bovine	4	Chad	Africa	1979	unknown	2	2	1	2	2	1	3	1	1	1
	B. abortus	Unknown		Egypt	Africa	1963	unknown	2	2	1	2	2	1	3	1	1	1
	B. abortus	Unknown		Uganda	Africa	1965	unknown	2	2	1	2	2	1	3	1	1	1
	B. abortus	Unknown		Egypt	Africa	1963	unknown	2	2	1	2	2	1	3	1	1	1
	B. abortus	Unknown		Uganda	Africa	1965	unknown	2	2	1	2	2	1	3	1	1	1
	B. abortus	Bovine	1	Zimbabwe	Africa	1964	testis	5	2	1	1	2	1	4	1	1	1
	B. abortus	Bovine	1	Zimbabwe	Africa	1964	abortion	5	2	1	1	2	1	4	1	1	1
	B. abortus	Cattle		Zimbabwe	Africa	1964	unknown	5	2	1	1	2	1	4	1	1	1
	B. abortus	Bovine	1	Zimbabwe	Africa	1964	abortion	6	5	7	10	7	6	3	7	1	1
	B. abortus	Human	3	Uganda	Africa	1958	unknown	6	5	7	10	7	6	3	7	1	1
	B. abortus	Bovine	1	Sudan	Africa	2005	unknown	6	5	7	10	7	6	3	7	1	1
	B. abortus	Unknown	3	Zimbabwe	Africa	1963	unknown	6	5	7	10	7	6	3	7	1	1
	B. abortus	Bovine	1	Zimbabwe	Africa	2006	abortion	6	5	7	10	7	6	3	7	1	1
	B. abortus	Cattle		Zimbabwe	Africa	2006	unknown	6	5	7	10	7	6	3	7	1	1
	B. abortus	Unknown		Sudan	Africa	2005	unknown	6	5	7	10	7	6	3	7	1	1
	B. abortus	Cattle		Zimbabwe	Africa	2006	unknown	6	5	7	10	7	6	3	7	1	1
	B. abortus	Unknown		Sudan	Africa	2005	unknown	6	5	7	10	7	6	3	7	1	1
	B. abortus	Unknown	6	Kenya	Africa	1982	unknown	32	5	7	4	7	1	3	7	1	1
	B. abortus	Bovine	3	Chad	Africa	1980	unknown	32	5	7	4	7	1	3	7	1	1
	B. abortus	Bovine	2	Chad	Africa	1980	unknown	32	5	7	4	7	1	3	7	1	1
	B. abortus	Human	3	Rwanda	Africa		blood	32	5	7	4	7	1	3	7	1	1
	B. abortus	Bovine	3	Cameroon	Africa		joint/hygroma fluid	32	5	7	4	7	1	3	7	1	1
	B. abortus	Human		Tanzania	Africa	2017	blood	32	5	7	4	7	1	3	7	1	1
	B. abortus	Cattle		Chad	Africa	1980	unknown	32	5	7	4	7	1	3	7	1	1
	B. abortus	Cattle		Chad	Africa	1980	unknown	32	5	7	4	7	1	3	7	1	1
	B. abortus	Bovine	6	Sudan	Africa	2005	unknown	33	5	8	4	7	1	3	7	1	12
	B. abortus	Bovine	6	Sudan	Africa	2005	unknown	33	5	8	4	7	1	3	7	1	12
	B. abortus	Cattle		Sudan	Africa	2005	unknown	33	5	8	4	7	1	3	7	1	12
	B. abortus	Cattle		Sudan	Africa	2005	unknown	33	5	8	4	7	1	3	7	1	12
	B. abortus	Unknown	6	Sudan	Africa	2005	unknown	34	5	8	4	7	1	3	7	1	1
	B. abortus	Unknown	6	Sudan	Africa	2005	unknown	34	5	8	4	7	1	3	7	1	1
	B. abortus	Bovine	6	Sudan	Africa	2005	unknown	34	5	8	4	7	1	3	7	1	1
	B. abortus	Bovine	6	Sudan	Africa	2005	unknown	34	5	8	4	7	1	3	7	1	1
	B. abortus	Bovine	6	Sudan	Africa	1987	joint/hygroma fluid	34	5	8	4	7	1	3	7	1	1
	B. abortus	Bovine	6	Chad	Africa	1978	unknown	34	5	8	4	7	1	3	7	1	1
	B. abortus	Bovine	1	Sudan	Africa	1987	unknown	34	5	8	4	7	1	3	7	1	1
	B. abortus	Unknown	1	Nigeria	Africa	1965	unknown	34	5	8	4	7	1	3	7	1	1
	B. abortus	Bovine	6	Sudan	Africa	2006	milk	34	5	8	4	7	1	3	7	1	1
	B. abortus	Camel	1	Sudan	Africa	2005	unknown	34	5	8	4	7	1	3	7	1	1
	B. abortus	Camel	6	Sudan	Africa	2006	unknown	34	5	8	4	7	1	3	7	1	1
	B. abortus	Unknown		Nigeria	Africa	1965	unknown	34	5	8	4	7	1	3	7	1	1
	B. abortus	Bovine	6	Sudan	Africa	1987	abortion	34	5	8	4	7	1	3	7	1	1
	B. abortus	Bovine	6	Sudan	Africa	2005	unknown	34	5	8	4	7	1	3	7	1	1
	B. abortus	Bovine	6	Sudan	Africa	2005	unknown	34	5	8	4	7	1	3	7	1	1
	B. abortus	Bovine	6	Sudan	Africa	2005	unknown	34	5	8	4	7	1	3	7	1	1
	B. abortus	Bovine	6	Sudan	Africa	2005	unknown	34	5	8	4	7	1	3	7	1	1
	B. abortus	Bovine	6	Sudan	Africa	2005	unknown	34	5	8	4	7	1	3	7	1	1
	B. abortus	Bovine	6	Sudan	Africa	2005	unknown	34	5	8	4	7	1	3	7	1	1
	B. abortus	Bovine	6	Sudan	Africa	2005	unknown	34	5	8	4	7	1	3	7	1	1
	B. abortus	Bovine	6	Sudan	Africa	2005	unknown	34	5	8	4	7	1	3	7	1	1
	B. abortus	Bovine	6	Sudan	Africa	2017	milk	34	5	8	4	7	1	3	7	1	1
	B. abortus	Unknown		Nigeria	Africa	1965	unknown	34	5	8	4	7	1	3	7	1	1
	B. abortus	Cattle		Chad	Africa	1978	unknown	34	5	8	4	7	1	3	7	1	1
	B. abortus	Unknown		Sudan	Africa	2005	unknown	34	5	8	4	7	1	3	7	1	1
	B. abortus	Cattle		Sudan	Africa	2005	unknown	34	5	8	4	7	1	3	7	1	1
	B. abortus	Cattle		Sudan	Africa	1987	unknown	34	5	8	4	7	1	3	7	1	1
	B. abortus	Unknown		Sudan	Africa	2005	unknown	34	5	8	4	7	1	3	7	1	1
	B. abortus	Cattle		Chad	Africa	1978	unknown	34	5	8	4	7	1	3	7	1	1
	B. abortus	Cattle		Sudan	Africa	2005	unknown	34	5	8	4	7	1	3	7	1	1
	B. abortus	Unknown		Nigeria	Africa	1965	unknown	34	5	8	4	7	1	3	7	1	1
	B. abortus	Bovine	1	Senegal	Africa	1978	unknown	36	7	7	4	2	1	3	9	1	1
	B. abortus	Bovine	1	Senegal	Africa	1978	unknown	36	7	7	4	2	1	3	9	1	1
	B. abortus	Unknown	1	Nigeria	Africa	1980	unknown	36	7	7	4	2	1	3	9	1	1
	B. abortus	Bovine	3	Togo	Africa		joint/hygroma fluid	36	7	7	4	2	1	3	9	1	1
	B. abortus	Cattle		Senegal	Africa	1978	unknown	36	7	7	4	2	1	3	9	1	1
	B. abortus	Unknown		Nigeria	Africa	1980	unknown	36	7	7	4	2	1	3	9	1	1
	B. abortus	Unknown		Nigeria	Africa	1980	unknown	36	7	7	4	2	1	3	9	1	1
	B. abortus	Cattle		Senegal	Africa	1978	unknown	36	7	7	4	2	1	3	9	1	1
	B. abortus	Bovine	6	Mozambique	Africa	1988	testis	37	2	2	19	8	8	3	9	1	14
	B. abortus	Bovine	6	Mozambique	Africa	1988	unknown	37	2	2	19	8	8	3	9	1	14
	B. abortus	Bovine	6	Mozambique	Africa	1988	unknown	37	2	2	19	8	8	3	9	1	14
	B. abortus	Cattle		Mozambique	Africa	1988	unknown	37	2	2	19	8	8	3	9	1	14
	B. abortus	Cattle		Mozambique	Africa	1988	unknown	37	2	2	19	8	8	3	9	1	14
	B. abortus	Unknown	7	Kenya	Africa	1963	unknown	38	2	2	16	8	8	3	9	1	13
	B. abortus	Unknown		Kenya	Africa	1963	unknown	38	2	2	16	8	8	3	9	1	13
	B. abortus	Unknown		Kenya	Africa	1963	unknown	38	2	2	16	8	8	3	9	1	13
	B. abortus	Bovine	6	Mozambique	Africa	1988	unknown	72	2	2	19	8	8	3	9	1	29
	B. abortus	Cattle		Ethiopia	Africa	2018	unknown	72	2	2	19	8	8	3	9	1	29
	B. abortus	Cattle		Ethiopia	Africa	2018	unknown	72	2	2	19	8	8	3	9	1	29
	B. abortus	Cattle		Ethiopia	Africa	2018	unknown	72	2	2	19	8	8	3	9	1	29
	B. abortus	Cattle		Ethiopia	Africa	2018	unknown	72	2	2	19	8	8	3	9	1	29
	B. abortus	Cattle		Ethiopia	Africa	2018	unknown	72	2	2	19	8	8	3	9	1	29
	B. abortus	Cattle		Ethiopia	Africa	2018	unknown	72	2	2	19	8	8	3	9	1	29
	B. abortus	Cattle		Ethiopia	Africa	2018	unknown	72	2	2	19	8	8	3	9	1	29
	B. abortus	Cattle		Ethiopia	Africa	2018	unknown	72	2	2	19	8	8	3	9	1	29
	B. abortus	Cattle		Ethiopia	Africa	2018	unknown	72	2	2	19	8	8	3	9	1	29
	B. abortus	Cattle		Ethiopia	Africa	2018	unknown	72	2	2	19	8	8	3	9	1	29
	B. abortus	Cattle		Ethiopia	Africa	2018	unknown	72	2	2	19	8	8	3	9	1	29
	B. abortus	Cattle		Ethiopia	Africa	2018	unknown	72	2	2	19	8	8	3	9	1	29
	B. abortus	Cattle		Ethiopia	Africa	2018	unknown	72	2	2	19	8	8	3	9	1	29
	B. abortus	Cattle		Ethiopia	Africa	2018	unknown	72	2	2	19	8	8	3	9	1	29
	B. abortus	unknown		Ethiopia	Africa	2018	unknown	72	2	2	19	8	8	3	9	1	29
	B. abortus	Cattle		Ethiopia	Africa	2018	unknown	72	2	2	19	8	8	3	9	1	29
	B. abortus	Cattle		Ethiopia	Africa	2018	unknown	72	2	2	19	8	8	3	9	1	29
	B. abortus	Cattle		Ethiopia	Africa	2018	unknown	72	2	2	19	8	8	3	9	1	29
	B. abortus	Cattle		Ethiopia	Africa	2018	unknown	72	2	2	19	8	8	3	9	1	29
	B. abortus	Cattle		Ethiopia	Africa	2018	unknown	72	2	2	19	8	8	3	9	1	29
	B. abortus	Cattle		Ethiopia	Africa	2018	unknown	72	2	2	19	8	8	3	9	1	29
	B. abortus	Unknown		Ethiopia	Africa	2018	unknown	72	2	2	19	8	8	3	9	1	29
	B. abortus	Cattle		Ethiopia	Africa	2018	unknown	72	2	2	19	8	8	3	9	1	29
	B. abortus	Cattle		Ethiopia	Africa	2018	unknown	72	2	2	19	8	8	3	9	1	29
	B. abortus	Cattle		Ethiopia	Africa	2018	unknown	72	2	2	19	8	8	3	9	1	29
	B. abortus	Cattle		Ethiopia	Africa	2018	unknown	72	2	2	19	8	8	3	9	1	29
	B. abortus	Cattle		Ethiopia	Africa	2018	unknown	72	2	2	19	8	8	3	9	1	29
	B. abortus	Cattle		Ethiopia	Africa	2018	unknown	72	2	2	19	8	8	3	9	1	29
	B. abortus	Cattle		Ethiopia	Africa	2018	unknown	72	2	2	19	8	8	3	9	1	29
	B. abortus	Cattle		Ethiopia	Africa	2018	unknown	72	2	2	19	8	8	3	9	1	29
	B. abortus	Bovine	3	Senegal	Africa		joint/hygroma fluid	82	7	7	4	2	1	22	9	1	1
	B. abortus	Bovine	3	Niger	Africa		joint/hygroma fluid	83	5	7	4	2	1	3	9	19	35
	B. abortus	Bovine	3	Senegal	Africa		joint/hygroma fluid	84	7	7	40	2	1	3	9	1	20
Strains from the outside of Africa	B. abortus	Caprine	1	India	Asia	1966	unknown	1	2	1	1	2	1	3	1	1	1
	B. abortus	Bovine	1	Saudi Arabia	Asia	1990	milk	1	2	1	1	2	1	3	1	1	1
	B. abortus	Buffalo	1	India	Asia	1964	other	1	2	1	1	2	1	3	1	1	1
	B. abortus	Caprine	1	India	Asia	1964	milk	1	2	1	1	2	1	3	1	1	1
	B. abortus	Bovine	1	India	Asia	1963	other	1	2	1	1	2	1	3	1	1	1
	B. abortus	Bovine	1	India	Asia	1963	milk	1	2	1	1	2	1	3	1	1	1
	B. abortus	Porcine	1	Israel	Asia	1963	unknown	1	2	1	1	2	1	3	1	1	1
	B. abortus	Human		China	Asia	2001	unknown	1	2	1	1	2	1	3	1	1	1
	B. abortus	Cattle		Saudi Arabia	Asia	1990	unknown	1	2	1	1	2	1	3	1	1	1
	B. abortus	Goat		India	Asia	1964	unknown	1	2	1	1	2	1	3	1	1	1
	B. abortus	Cattle		China	Asia	2013	unknown	1	2	1	1	2	1	3	1	1	1
	B. abortus	Animal (not specified)		India	Asia	2016	unknown	1	2	1	1	2	1	3	1	1	1
	B. abortus	Cattle		India	Asia	2017	unknown	1	2	1	1	2	1	3	1	1	1
	B. abortus	Cattle		India	Asia	2017	unknown	1	2	1	1	2	1	3	1	1	1
	B. abortus	Cattle		India	Asia	2017	unknown	1	2	1	1	2	1	3	1	1	1
	B. abortus	Cattle		India	Asia	2017	unknown	1	2	1	1	2	1	3	1	1	1
	B. abortus	Human		India	Asia	1995	unknown	1	2	1	1	2	1	3	1	1	1
	B. abortus	Cattle		India	Asia	2016	unknown	1	2	1	1	2	1	3	1	1	1
	B. abortus	Human		India	Asia	2016	unknown	1	2	1	1	2	1	3	1	1	1
	B. abortus	Bovine	7	Mongolia	Asia	1993	unknown	2	2	1	2	2	1	3	1	1	1
	B. abortus	Buffalo	4	Iraq	Asia	1967	unknown	2	2	1	2	2	1	3	1	1	1
	B. abortus	Caprine	6	Israel	Asia	1953	unknown	2	2	1	2	2	1	3	1	1	1
	B. abortus	Bovine	6	Turkey	Asia	1967	unknown	2	2	1	2	2	1	3	1	1	1
	B. abortus	Bovine	6	Israel	Asia	1952	unknown	2	2	1	2	2	1	3	1	1	1
	B. abortus	Bovine	7	Mongolia	Asia	1988	unknown	2	2	1	2	2	1	3	1	1	1
	B. abortus	Bovine	3	Mongolia	Asia	2008	other	2	2	1	2	2	1	3	1	1	1
	B. abortus	Human	5	Former USSR	Asia	1963	unknown	2	2	1	2	2	1	3	1	1	1
	B. abortus	Bovine		India	Asia	1965	unknown	2	2	1	2	2	1	3	1	1	1
	B. abortus	NK		Sri Lanka	Asia		unknown	2	2	1	2	2	1	3	1	1	1
	B. abortus	Human		Thailand	Asia	2006	blood	2	2	1	2	2	1	3	1	1	1
	B. abortus	Bovine		Thailand	Asia	2006	mammary gland	2	2	1	2	2	1	3	1	1	1
	B. abortus	Bovine		Thailand	Asia	2006	other	2	2	1	2	2	1	3	1	1	1
	B. abortus	Bovine		Thailand	Asia	2006	milk	2	2	1	2	2	1	3	1	1	1
	B. abortus	Dairy cattle	3	China	Asia	2019	spleen	2	2	1	2	2	1	3	1	1	1
	B. abortus	yak	4	China	Asia	2019	abortion	2	2	1	2	2	1	3	1	1	1
	B. abortus	Unknown		Israel	Asia		unknown	2	2	1	2	2	1	3	1	1	1
	B. abortus	Buffalo		Iraq	Asia	1967	unknown	2	2	1	2	2	1	3	1	1	1
	B. abortus	Cattle		Thailand	Asia	2006	unknown	2	2	1	2	2	1	3	1	1	1
	B. abortus	Cattle		Mongolia	Asia	2008	unknown	2	2	1	2	2	1	3	1	1	1
	B. abortus	Cattle		China	Asia	2008	unknown	2	2	1	2	2	1	3	1	1	1
	B. abortus	Cattle		China	Asia	2011	unknown	2	2	1	2	2	1	3	1	1	1
	B. abortus	Elk		China	Asia	2017	unknown	2	2	1	2	2	1	3	1	1	1
	B. abortus	Cattle		China	Asia	2008	unknown	2	2	1	2	2	1	3	1	1	1
	B. abortus	Cattle		China	Asia	2009	unknown	2	2	1	2	2	1	3	1	1	1
	B. abortus	Cattle		China	Asia	2010	unknown	2	2	1	2	2	1	3	1	1	1
	B. abortus	Cattle		Bangladesh	Asia	2017	unknown	2	2	1	2	2	1	3	1	1	1
	B. abortus	Cattle		China	Asia	2016	unknown	2	2	1	2	2	1	3	1	1	1
	B. abortus	Cattle		Mongolia	Asia	2008	unknown	2	2	1	2	2	1	3	1	1	1
	B. abortus	Cattle		Thailand	Asia	2006	unknown	2	2	1	2	2	1	3	1	1	1
	B. abortus	Buffalo		Iraq	Asia	1967	unknown	2	2	1	2	2	1	3	1	1	1
	B. abortus	Unknown		Israel	Asia		unknown	2	2	1	2	2	1	3	1	1	1
	B. abortus	Cattle		China	Asia	2017	unknown	2	2	1	2	2	1	3	1	1	1
	B. abortus	Cattle		Bangladesh	Asia	2017	unknown	2	2	1	2	2	1	3	1	1	1
	B. abortus	Bovine	7	Turkey	Asia	2003	unknown	3	6	1	2	2	1	3	1	1	1
	B. abortus	Bovine		Turkey	Asia	2015	unknown	3	6	1	2	2	1	3	1	1	1
	B. abortus	Bovine	rough	Turkey	Asia	2015	unknown	3	6	1	2	2	1	3	1	1	1
	B. abortus	Bovine	rough	Turkey	Asia	2015	unknown	3	6	1	2	2	1	3	1	1	1
	B. abortus	Bovine		Turkey	Asia	2015	unknown	3	6	1	2	2	1	3	1	1	1
	B. abortus	Bovine		Turkey	Asia	2015	unknown	3	6	1	2	2	1	3	1	1	1
	B. abortus	Bovine	rough	Turkey	Asia	2015	unknown	3	6	1	2	2	1	3	1	1	1
	B. abortus	Bovine		Turkey	Asia	2015	unknown	3	6	1	2	2	1	3	1	1	1
	B. abortus	Bovine		Turkey	Asia	2015	unknown	3	6	1	2	2	1	3	1	1	1
	B. abortus	Bovine		South Korea	Asia		unknown	5	2	1	1	2	1	4	1	1	1
	B. abortus	Bovine		South Korea	Asia		unknown	5	2	1	1	2	1	4	1	1	1
	B. abortus	Bovine		South Korea	Asia		unknown	5	2	1	1	2	1	4	1	1	1
	B. abortus	Unknown	1	Mongolia	Asia	1965	unknown	5	2	1	1	2	1	4	1	1	1
	B. abortus	Unknown	1	China	Asia	1980	unknown	5	2	1	1	2	1	4	1	1	1
	B. abortus	Camel	1	Kuwait	Asia	1988	abortion	5	2	1	1	2	1	4	1	1	1
	B. abortus	Cattle		South Korea	Asia		unknown	5	2	1	1	2	1	4	1	1	1
	B. abortus	Cattle		China	Asia	2017	unknown	5	2	1	1	2	1	4	1	1	1
	B. abortus	Unknown		China	Asia	2019	unknown	5	2	1	1	2	1	4	1	1	1
	B. abortus	Unknown		China	Asia		unknown	14	1	6	4	1	4	3	5	1	2
	B. abortus	Sheep		Former USSR	Asia		unknown	14	1	6	4	1	4	3	5	1	2
	B. abortus	Goat		Israel	Asia		unknown	29	2	1	21	2	1	3	1	1	1
	B. abortus	Ovine	6	Former USSR	Asia	1963	unknown	30	2	1	2	2	9	3	1	1	1
	B. abortus	Bovine		India	Asia	1986	abortion	31	2	1	2	2	1	3	1	1	17
	B. abortus	Bovine		India	Asia	1985	unknown	31	2	1	2	2	1	3	1	1	17
	B. abortus	Bovine		India	Asia	1987	unknown	31	2	1	2	2	1	3	1	1	17
	B. abortus	Cattle		India	Asia	1985	unknown	31	2	1	2	2	1	3	1	1	17
	B. abortus	Cattle		India	Asia	1985	unknown	31	2	1	2	2	1	3	1	1	17
	B. abortus	cattle		Kazakhstan	Asia	2015	unknown	119	2	1	2	2	1	3	1	28	1
	B. abortus	Bovine	1	UK	Europe	1942	unknown	1	2	1	1	2	1	3	1	1	1
	B. abortus	Bovine	2	UK	Europe	1959	abortion	1	2	1	1	2	1	3	1	1	1
	B. abortus	Bovine	4	UK	Europe	1961	abortion	1	2	1	1	2	1	3	1	1	1
	B. abortus	Human	1	Ireland	Europe	2001	blood	1	2	1	1	2	1	3	1	1	1
	B. abortus	Bovine	1	Ireland	Europe	2000	unknown	1	2	1	1	2	1	3	1	1	1
	B. abortus	Human	1	Ireland	Europe	2001	blood	1	2	1	1	2	1	3	1	1	1
	B. abortus	Bovine	1	Ireland	Europe	2001	lymph node	1	2	1	1	2	1	3	1	1	1
	B. abortus	Human	1	Ireland	Europe	2002	blood	1	2	1	1	2	1	3	1	1	1
	B. abortus	Bovine	1	Ireland	Europe	2003	other	1	2	1	1	2	1	3	1	1	1
	B. abortus	Bovine	2	Serbia	Europe	2001	milk	1	2	1	1	2	1	3	1	1	1
	B. abortus	Human	1	Portugal	Europe	1981	blood	1	2	1	1	2	1	3	1	1	1
	B. abortus	Bovine	2	UK	Europe	1963	abortion	1	2	1	1	2	1	3	1	1	1
	B. abortus	Bovine	2	UK	Europe	1967	milk	1	2	1	1	2	1	3	1	1	1
	B. abortus	Bovine	1	Portugal	Europe	1984	unknown	1	2	1	1	2	1	3	1	1	1
	B. abortus	Caprine	1	Portugal	Europe	2006	unknown	1	2	1	1	2	1	3	1	1	1
	B. abortus	Bovine	2	UK	Europe	1965	milk	1	2	1	1	2	1	3	1	1	1
	B. abortus	Bovine	2	UK	Europe	1965	milk	1	2	1	1	2	1	3	1	1	1
	B. abortus	Bovine	2	UK	Europe	1965	unknown	1	2	1	1	2	1	3	1	1	1
	B. abortus	Bovine	2	UK	Europe	1967	unknown	1	2	1	1	2	1	3	1	1	1
	B. abortus	Human	1	Ireland	Europe	2006	blood	1	2	1	1	2	1	3	1	1	1
	B. abortus	Bovine	1	UK	Europe	1965	unknown	1	2	1	1	2	1	3	1	1	1
	B. abortus	Bovine	1	UK	Europe	1967	abortion	1	2	1	1	2	1	3	1	1	1
	B. abortus	Bovine	1	UK	Europe	1966	abortion	1	2	1	1	2	1	3	1	1	1
	B. abortus	Bovine	1	UK	Europe	1978	unknown	1	2	1	1	2	1	3	1	1	1
	B. abortus	Bovine	4	UK	Europe	1964	milk	1	2	1	1	2	1	3	1	1	1
	B. abortus	Bovine	4	UK	Europe	1965	unknown	1	2	1	1	2	1	3	1	1	1
	B. abortus	Bovine	2	UK	Europe	1964	unknown	1	2	1	1	2	1	3	1	1	1
	B. abortus	Bovine	2	UK	Europe	1967	unknown	1	2	1	1	2	1	3	1	1	1
	B. abortus	Bovine	4	UK	Europe	1967	unknown	1	2	1	1	2	1	3	1	1	1
	B. abortus	Human	1	Ireland	Europe	2006	joint/hygroma fluid	1	2	1	1	2	1	3	1	1	1
	B. abortus	Bovine	1	UK	Europe	1967	abortion	1	2	1	1	2	1	3	1	1	1
	B. abortus	Unknown	1	Poland	Europe	1963	unknown	1	2	1	1	2	1	3	1	1	1
	B. abortus	Bovine	3	Spain	Europe	1988	unknown	1	2	1	1	2	1	3	1	1	1
	B. abortus	Ovine	1	Italy	Europe	2007	milk	1	2	1	1	2	1	3	1	1	1
	B. abortus	not human	1	Italy	Europe	2007	unknown	1	2	1	1	2	1	3	1	1	1
	B. abortus	Bovine	1	UK	Europe	1967	unknown	1	2	1	1	2	1	3	1	1	1
	B. abortus	Human	1	Ireland	Europe	2006	blood	1	2	1	1	2	1	3	1	1	1
	B. abortus	Human	1	UK	Europe	2017	other	1	2	1	1	2	1	3	1	1	1
	B. abortus	water buffalo		Italy	Europe	2019	lymph node	1	2	1	1	2	1	3	1	1	1
	B. abortus	water buffalo		Italy	Europe	2019	lymph node	1	2	1	1	2	1	3	1	1	1
	B. abortus	water buffalo		Italy	Europe	2019	lymph node	1	2	1	1	2	1	3	1	1	1
	B. abortus	water buffalo		Italy	Europe	2019	lymph node	1	2	1	1	2	1	3	1	1	1
	B. abortus	water buffalo		Italy	Europe	2019	lymph node	1	2	1	1	2	1	3	1	1	1
	B. abortus	water buffalo		Italy	Europe	2019	lymph node	1	2	1	1	2	1	3	1	1	1
	B. abortus	water buffalo		Italy	Europe	2019	lymph node	1	2	1	1	2	1	3	1	1	1
	B. abortus	water buffalo		Italy	Europe	2019	lymph node	1	2	1	1	2	1	3	1	1	1
	B. abortus	water buffalo		Italy	Europe	2019	lymph node	1	2	1	1	2	1	3	1	1	1
	B. abortus	water buffalo		Italy	Europe	2019	lymph node	1	2	1	1	2	1	3	1	1	1
	B. abortus	water buffalo		Italy	Europe	2019	lymph node	1	2	1	1	2	1	3	1	1	1
	B. abortus	water buffalo		Italy	Europe	2019	lymph node	1	2	1	1	2	1	3	1	1	1
	B. abortus	water buffalo		Italy	Europe	2019	lymph node	1	2	1	1	2	1	3	1	1	1
	B. abortus	water buffalo		Italy	Europe	2019	lymph node	1	2	1	1	2	1	3	1	1	1
	B. abortus	water buffalo		Italy	Europe	2019	lymph node	1	2	1	1	2	1	3	1	1	1
	B. abortus	water buffalo		Italy	Europe	2019	lymph node	1	2	1	1	2	1	3	1	1	1
	B. abortus	water buffalo		Italy	Europe	2019	lymph node	1	2	1	1	2	1	3	1	1	1
	B. abortus	water buffalo		Italy	Europe	2019	lymph node	1	2	1	1	2	1	3	1	1	1
	B. abortus	water buffalo		Italy	Europe	2019	lymph node	1	2	1	1	2	1	3	1	1	1
	B. abortus	water buffalo		Italy	Europe	2019	lymph node	1	2	1	1	2	1	3	1	1	1
	B. abortus	water buffalo		Italy	Europe	2019	lymph node	1	2	1	1	2	1	3	1	1	1
	B. abortus	water buffalo		Italy	Europe	2020	lymph node	1	2	1	1	2	1	3	1	1	1
	B. abortus	water buffalo		Italy	Europe	2020	lymph node	1	2	1	1	2	1	3	1	1	1
	B. abortus	water buffalo		Italy	Europe	2020	lymph node	1	2	1	1	2	1	3	1	1	1
	B. abortus	water buffalo		Italy	Europe	2020	lymph node	1	2	1	1	2	1	3	1	1	1
	B. abortus	water buffalo		Italy	Europe	2020	lymph node	1	2	1	1	2	1	3	1	1	1
	B. abortus	water buffalo		Italy	Europe	2019	lymph node	1	2	1	1	2	1	3	1	1	1
	B. abortus	water buffalo		Italy	Europe	2020	lymph node	1	2	1	1	2	1	3	1	1	1
	B. abortus	water buffalo		Italy	Europe	2021	lymph node	1	2	1	1	2	1	3	1	1	1
	B. abortus	water buffalo		Italy	Europe	2021	lymph node	1	2	1	1	2	1	3	1	1	1
	B. abortus	water buffalo		Italy	Europe	2021	lymph node	1	2	1	1	2	1	3	1	1	1
	B. abortus	water buffalo		Italy	Europe	2021	lymph node	1	2	1	1	2	1	3	1	1	1
	B. abortus	water buffalo		Italy	Europe	2019	lymph node	1	2	1	1	2	1	3	1	1	1
	B. abortus	water buffalo		Italy	Europe	2021	lymph node	1	2	1	1	2	1	3	1	1	1
	B. abortus	water buffalo		Italy	Europe	2021	lymph node	1	2	1	1	2	1	3	1	1	1
	B. abortus	water buffalo		Italy	Europe	2019	lymph node	1	2	1	1	2	1	3	1	1	1
	B. abortus	water buffalo		Italy	Europe	2019	lymph node	1	2	1	1	2	1	3	1	1	1
	B. abortus	water buffalo		Italy	Europe	2019	lymph node	1	2	1	1	2	1	3	1	1	1
	B. abortus	water buffalo		Italy	Europe	2019	lymph node	1	2	1	1	2	1	3	1	1	1
	B. abortus	water buffalo		Italy	Europe	2019	lymph node	1	2	1	1	2	1	3	1	1	1
	B. abortus	Goat		Portugal	Europe	2006	unknown	1	2	1	1	2	1	3	1	1	1
	B. abortus	Cattle		UK	Europe	2008	unknown	1	2	1	1	2	1	3	1	1	1
	B. abortus	Cattle		UK	Europe	2008	unknown	1	2	1	1	2	1	3	1	1	1
	B. abortus	Unknown		Italy	Europe	2007	unknown	1	2	1	1	2	1	3	1	1	1
	B. abortus	Cattle		UK	Europe	2008	unknown	1	2	1	1	2	1	3	1	1	1
	B. abortus	Cattle		UK	Europe	2008	unknown	1	2	1	1	2	1	3	1	1	1
	B. abortus	Cattle		UK	Europe	2008	unknown	1	2	1	1	2	1	3	1	1	1
	B. abortus	Unknown		UK	Europe	1967	unknown	1	2	1	1	2	1	3	1	1	1
	B. abortus	Cattle		UK	Europe	1967	unknown	1	2	1	1	2	1	3	1	1	1
	B. abortus	Cattle		Spain	Europe	1988	unknown	1	2	1	1	2	1	3	1	1	1
	B. abortus	Unknown		Poland	Europe	1963	unknown	1	2	1	1	2	1	3	1	1	1
	B. abortus	Cattle		UK	Europe	2008	unknown	1	2	1	1	2	1	3	1	1	1
	B. abortus	Cattle		UK	Europe	2008	unknown	1	2	1	1	2	1	3	1	1	1
	B. abortus	Cattle		UK	Europe	2008	unknown	1	2	1	1	2	1	3	1	1	1
	B. abortus	Cattle		UK	Europe	2008	unknown	1	2	1	1	2	1	3	1	1	1
	B. abortus	Cattle		UK	Europe	2008	unknown	1	2	1	1	2	1	3	1	1	1
	B. abortus	Cattle		UK	Europe	2008	unknown	1	2	1	1	2	1	3	1	1	1
	B. abortus	Cattle		UK	Europe	2008	unknown	1	2	1	1	2	1	3	1	1	1
	B. abortus	Cattle		UK	Europe	2008	unknown	1	2	1	1	2	1	3	1	1	1
	B. abortus	Cattle		UK	Europe	2008	unknown	1	2	1	1	2	1	3	1	1	1
	B. abortus	Cattle		UK	Europe	1965	unknown	1	2	1	1	2	1	3	1	1	1
	B. abortus	Cattle		UK	Europe		unknown	1	2	1	1	2	1	3	1	1	1
	B. abortus	Cattle		UK	Europe	1964	unknown	1	2	1	1	2	1	3	1	1	1
	B. abortus	Pig		Poland	Europe	1963	unknown	1	2	1	1	2	1	3	1	1	1
	B. abortus	Cattle		UK	Europe	2008	unknown	1	2	1	1	2	1	3	1	1	1
	B. abortus	Cattle		UK	Europe	2008	unknown	1	2	1	1	2	1	3	1	1	1
	B. abortus	Cattle		UK	Europe	2008	unknown	1	2	1	1	2	1	3	1	1	1
	B. abortus	Cattle		UK	Europe		unknown	1	2	1	1	2	1	3	1	1	1
	B. abortus	Buffalo		Italy	Europe	2011	unknown	1	2	1	1	2	1	3	1	1	1
	B. abortus	Cattle		Italy	Europe	2011	unknown	1	2	1	1	2	1	3	1	1	1
	B. abortus	Cattle		Italy	Europe	2011	unknown	1	2	1	1	2	1	3	1	1	1
	B. abortus	Human		UK	Europe	1931	unknown	1	2	1	1	2	1	3	1	1	1
	B. abortus	Environment (Milk)		UK	Europe	1948	unknown	1	2	1	1	2	1	3	1	1	1
	B. abortus	Cattle		UK	Europe	2004	unknown	1	2	1	1	2	1	3	1	1	1
	B. abortus	Cattle		UK	Europe	2004	unknown	1	2	1	1	2	1	3	1	1	1
	B. abortus	Cattle		UK	Europe	2011	unknown	1	2	1	1	2	1	3	1	1	1
	B. abortus	Cattle		UK	Europe	2011	unknown	1	2	1	1	2	1	3	1	1	1
	B. abortus	Cattle		UK	Europe	2010	unknown	1	2	1	1	2	1	3	1	1	1
	B. abortus	Cattle		UK	Europe	2010	unknown	1	2	1	1	2	1	3	1	1	1
	B. abortus	Cattle		UK	Europe	2010	unknown	1	2	1	1	2	1	3	1	1	1
	B. abortus	Cattle		UK	Europe	2009	unknown	1	2	1	1	2	1	3	1	1	1
	B. abortus	Cattle		UK	Europe	2004	unknown	1	2	1	1	2	1	3	1	1	1
	B. abortus	Cattle		UK	Europe	2009	unknown	1	2	1	1	2	1	3	1	1	1
	B. abortus	Cattle		UK	Europe	2008	unknown	1	2	1	1	2	1	3	1	1	1
	B. abortus	Cattle		UK	Europe	2008	unknown	1	2	1	1	2	1	3	1	1	1
	B. abortus	Cattle		UK	Europe	2008	unknown	1	2	1	1	2	1	3	1	1	1
	B. abortus	Cattle		UK	Europe	2002	unknown	1	2	1	1	2	1	3	1	1	1
	B. abortus	Cattle		UK	Europe	2007	unknown	1	2	1	1	2	1	3	1	1	1
	B. abortus	Cattle		UK	Europe	1991	unknown	1	2	1	1	2	1	3	1	1	1
	B. abortus	Cattle		UK	Europe	2005	unknown	1	2	1	1	2	1	3	1	1	1
	B. abortus	Cattle		UK	Europe	2005	unknown	1	2	1	1	2	1	3	1	1	1
	B. abortus	Cattle		UK	Europe	2005	unknown	1	2	1	1	2	1	3	1	1	1
	B. abortus	Cattle		UK	Europe	2004	unknown	1	2	1	1	2	1	3	1	1	1
	B. abortus	Cattle		UK	Europe	2006	unknown	1	2	1	1	2	1	3	1	1	1
	B. abortus	Cattle		UK	Europe	2006	unknown	1	2	1	1	2	1	3	1	1	1
	B. abortus	Cattle		UK	Europe	2006	unknown	1	2	1	1	2	1	3	1	1	1
	B. abortus	Cattle		UK	Europe	2000	unknown	1	2	1	1	2	1	3	1	1	1
	B. abortus	Cattle		UK	Europe	2006	unknown	1	2	1	1	2	1	3	1	1	1
	B. abortus	Cattle		UK	Europe	2006	unknown	1	2	1	1	2	1	3	1	1	1
	B. abortus	Cattle		UK	Europe	2006	unknown	1	2	1	1	2	1	3	1	1	1
	B. abortus	Cattle		UK	Europe	2006	unknown	1	2	1	1	2	1	3	1	1	1
	B. abortus	Cattle		UK	Europe	2006	unknown	1	2	1	1	2	1	3	1	1	1
	B. abortus	Cattle		UK	Europe	2006	unknown	1	2	1	1	2	1	3	1	1	1
	B. abortus	Cattle		UK	Europe	2006	unknown	1	2	1	1	2	1	3	1	1	1
	B. abortus	Cattle		UK	Europe	2006	unknown	1	2	1	1	2	1	3	1	1	1
	B. abortus	Cattle		UK	Europe	2006	unknown	1	2	1	1	2	1	3	1	1	1
	B. abortus	Cattle		UK	Europe	2004	unknown	1	2	1	1	2	1	3	1	1	1
	B. abortus	Cattle		UK	Europe	2004	unknown	1	2	1	1	2	1	3	1	1	1
	B. abortus	Cattle		UK	Europe	2004	unknown	1	2	1	1	2	1	3	1	1	1
	B. abortus	Cattle		UK	Europe	2004	unknown	1	2	1	1	2	1	3	1	1	1
	B. abortus	Cattle		UK	Europe	2004	unknown	1	2	1	1	2	1	3	1	1	1
	B. abortus	Cattle		UK	Europe	2004	unknown	1	2	1	1	2	1	3	1	1	1
	B. abortus	Cattle		UK	Europe	2004	unknown	1	2	1	1	2	1	3	1	1	1
	B. abortus	Cattle		UK	Europe	2004	unknown	1	2	1	1	2	1	3	1	1	1
	B. abortus	Cattle		UK	Europe	2004	unknown	1	2	1	1	2	1	3	1	1	1
	B. abortus	Cattle		UK	Europe	2004	unknown	1	2	1	1	2	1	3	1	1	1
	B. abortus	Cattle		UK	Europe	2004	unknown	1	2	1	1	2	1	3	1	1	1
	B. abortus	Cattle		UK	Europe	2004	unknown	1	2	1	1	2	1	3	1	1	1
	B. abortus	Cattle		UK	Europe	2000	unknown	1	2	1	1	2	1	3	1	1	1
	B. abortus	Cattle		UK	Europe	1999	unknown	1	2	1	1	2	1	3	1	1	1
	B. abortus	Cattle		UK	Europe	2007	unknown	1	2	1	1	2	1	3	1	1	1
	B. abortus	Cattle		UK	Europe	2007	unknown	1	2	1	1	2	1	3	1	1	1
	B. abortus	Cattle		UK	Europe	2007	unknown	1	2	1	1	2	1	3	1	1	1
	B. abortus	Cattle		UK	Europe	2007	unknown	1	2	1	1	2	1	3	1	1	1
	B. abortus	Cattle		UK	Europe	2007	unknown	1	2	1	1	2	1	3	1	1	1
	B. abortus	Cattle		UK	Europe	2004	unknown	1	2	1	1	2	1	3	1	1	1
	B. abortus	Cattle		UK	Europe	2007	unknown	1	2	1	1	2	1	3	1	1	1
	B. abortus	Cattle		UK	Europe	2007	unknown	1	2	1	1	2	1	3	1	1	1
	B. abortus	Cattle		UK	Europe	2007	unknown	1	2	1	1	2	1	3	1	1	1
	B. abortus	Cattle		UK	Europe	2006	unknown	1	2	1	1	2	1	3	1	1	1
	B. abortus	Cattle		UK	Europe	2006	unknown	1	2	1	1	2	1	3	1	1	1
	B. abortus	Cattle		UK	Europe	2006	unknown	1	2	1	1	2	1	3	1	1	1
	B. abortus	Cattle		UK	Europe	2006	unknown	1	2	1	1	2	1	3	1	1	1
	B. abortus	Cattle		UK	Europe	2006	unknown	1	2	1	1	2	1	3	1	1	1
	B. abortus	Cattle		UK	Europe	2006	unknown	1	2	1	1	2	1	3	1	1	1
	B. abortus	Cattle		UK	Europe	2006	unknown	1	2	1	1	2	1	3	1	1	1
	B. abortus	Cattle		UK	Europe	2004	unknown	1	2	1	1	2	1	3	1	1	1
	B. abortus	Cattle		UK	Europe	2006	unknown	1	2	1	1	2	1	3	1	1	1
	B. abortus	Cattle		UK	Europe	2006	unknown	1	2	1	1	2	1	3	1	1	1
	B. abortus	Cattle		UK	Europe	2006	unknown	1	2	1	1	2	1	3	1	1	1
	B. abortus	Cattle		UK	Europe	2006	unknown	1	2	1	1	2	1	3	1	1	1
	B. abortus	Cattle		UK	Europe	2006	unknown	1	2	1	1	2	1	3	1	1	1
	B. abortus	Cattle		UK	Europe	2006	unknown	1	2	1	1	2	1	3	1	1	1
	B. abortus	Cattle		UK	Europe	2006	unknown	1	2	1	1	2	1	3	1	1	1
	B. abortus	Cattle		UK	Europe	2006	unknown	1	2	1	1	2	1	3	1	1	1
	B. abortus	Cattle		UK	Europe	2006	unknown	1	2	1	1	2	1	3	1	1	1
	B. abortus	Cattle		UK	Europe	2006	unknown	1	2	1	1	2	1	3	1	1	1
	B. abortus	Cattle		UK	Europe	2000	unknown	1	2	1	1	2	1	3	1	1	1
	B. abortus	Cattle		UK	Europe	2003	unknown	1	2	1	1	2	1	3	1	1	1
	B. abortus	Bovine	3	UK	Europe	1993	unknown	2	2	1	2	2	1	3	1	1	1
	B. abortus	Bovine	3	Spain	Europe	1980	unknown	2	2	1	2	2	1	3	1	1	1
	B. abortus	Bovine	3	UK	Europe	1967	other	2	2	1	2	2	1	3	1	1	1
	B. abortus	not human	1	Italy	Europe	2007	milk	2	2	1	2	2	1	3	1	1	1
	B. abortus	Bovine	1	Portugal	Europe	2004	other	2	2	1	2	2	1	3	1	1	1
	B. abortus	Bovine	3	Portugal	Europe	2004	other	2	2	1	2	2	1	3	1	1	1
	B. abortus	Bovine	3	Portugal	Europe	2004	other	2	2	1	2	2	1	3	1	1	1
	B. abortus	Bovine	5	UK	Europe	1959	unknown	2	2	1	2	2	1	3	1	1	1
	B. abortus	Bovine	9	UK	Europe	1958	unknown	2	2	1	2	2	1	3	1	1	1
	B. abortus	Bovine	9	UK	Europe	1967	unknown	2	2	1	2	2	1	3	1	1	1
	B. abortus	Bovine	9	UK	Europe	1964	abortion	2	2	1	2	2	1	3	1	1	1
	B. abortus	Bovine	5	UK	Europe	1967	unknown	2	2	1	2	2	1	3	1	1	1
	B. abortus	Human	5	France	Europe	1963	unknown	2	2	1	2	2	1	3	1	1	1
	B. abortus	Ovine	5	Germany	Europe	1963	unknown	2	2	1	2	2	1	3	1	1	1
	B. abortus	Bovine	5	UK	Europe	1967	unknown	2	2	1	2	2	1	3	1	1	1
	B. abortus	Human	5	Germany	Europe	1963	unknown	2	2	1	2	2	1	3	1	1	1
	B. abortus	Bovine	5	UK	Europe	1963	unknown	2	2	1	2	2	1	3	1	1	1
	B. abortus	Unknown	5	UK	Europe	1967	unknown	2	2	1	2	2	1	3	1	1	1
	B. abortus	Unknown	4	UK	Europe	1978	unknown	2	2	1	2	2	1	3	1	1	1
	B. abortus	Bovine	5	UK	Europe	1978	unknown	2	2	1	2	2	1	3	1	1	1
	B. abortus	Unknown	4	UK	Europe	1968	unknown	2	2	1	2	2	1	3	1	1	1
	B. abortus	Bovine	9	UK	Europe	1965	unknown	2	2	1	2	2	1	3	1	1	1
	B. abortus	Bovine	5	UK	Europe	1963	unknown	2	2	1	2	2	1	3	1	1	1
	B. abortus	Bovine	9	UK	Europe	1966	unknown	2	2	1	2	2	1	3	1	1	1
	B. abortus	Bovine	5	UK	Europe	1968	unknown	2	2	1	2	2	1	3	1	1	1
	B. abortus	Unknown	9	UK	Europe	1978	unknown	2	2	1	2	2	1	3	1	1	1
	B. abortus	Unknown	9	UK	Europe	1967	unknown	2	2	1	2	2	1	3	1	1	1
	B. abortus	Unknown	5	UK	Europe	1964	unknown	2	2	1	2	2	1	3	1	1	1
	B. abortus	Unknown	9	UK	Europe	1967	unknown	2	2	1	2	2	1	3	1	1	1
	B. abortus	Bovine	9	UK	Europe	1968	abortion	2	2	1	2	2	1	3	1	1	1
	B. abortus	Bovine	5	UK	Europe	1965	unknown	2	2	1	2	2	1	3	1	1	1
	B. abortus	Bovine	4	UK	Europe	1968	unknown	2	2	1	2	2	1	3	1	1	1
	B. abortus	Bovine		Greece	Europe	1985	milk	2	2	1	2	2	1	3	1	1	1
	B. abortus	Human	4	UK	Europe	2007	joint/hygroma fluid	2	2	1	2	2	1	3	1	1	1
	B. abortus	Human	5	UK	Europe	2011	other	2	2	1	2	2	1	3	1	1	1
	B. abortus	Human		France	Europe	1963	unknown	2	2	1	2	2	1	3	1	1	1
	B. abortus	Cattle		Portugal	Europe	2005	unknown	2	2	1	2	2	1	3	1	1	1
	B. abortus	Cattle		UK	Europe	1964	unknown	2	2	1	2	2	1	3	1	1	1
	B. abortus	Cattle		Spain	Europe	1980	unknown	2	2	1	2	2	1	3	1	1	1
	B. abortus	Cattle		Greece	Europe	1985	unknown	2	2	1	2	2	1	3	1	1	1
	B. abortus	Unknown		UK	Europe	1978	unknown	2	2	1	2	2	1	3	1	1	1
	B. abortus	Unknown		Germany	Europe	1963	unknown	2	2	1	2	2	1	3	1	1	1
	B. abortus	Cattle		UK	Europe	1967	unknown	2	2	1	2	2	1	3	1	1	1
	B. abortus	Cattle		Portugal	Europe	2004	unknown	2	2	1	2	2	1	3	1	1	1
	B. abortus	Cattle		Italy	Europe	2011	unknown	2	2	1	2	2	1	3	1	1	1
	B. abortus	Cattle		Italy	Europe	2011	unknown	2	2	1	2	2	1	3	1	1	1
	B. abortus	Cattle		Italy	Europe	2011	unknown	2	2	1	2	2	1	3	1	1	1
	B. abortus	Cattle		Italy	Europe	2011	unknown	2	2	1	2	2	1	3	1	1	1
	B. abortus	Cattle		Italy	Europe	2011	unknown	2	2	1	2	2	1	3	1	1	1
	B. abortus	Cattle		Italy	Europe	2011	unknown	2	2	1	2	2	1	3	1	1	1
	B. abortus	Cattle		Italy	Europe	2011	unknown	2	2	1	2	2	1	3	1	1	1
	B. abortus	Human		France	Europe	1963	unknown	2	2	1	2	2	1	3	1	1	1
	B. abortus	Unknown		Germany	Europe	1963	unknown	2	2	1	2	2	1	3	1	1	1
	B. abortus	Unknown		UK	Europe	1978	unknown	2	2	1	2	2	1	3	1	1	1
	B. abortus	Cattle		Greece	Europe	1985	unknown	2	2	1	2	2	1	3	1	1	1
	B. abortus	Cattle		UK	Europe	1964	unknown	2	2	1	2	2	1	3	1	1	1
	B. abortus	Cattle		Spain	Europe	1980	unknown	2	2	1	2	2	1	3	1	1	1
	B. abortus	Cattle		Portugal	Europe	2004	unknown	2	2	1	2	2	1	3	1	1	1
	B. abortus	Bovine	6	The Netherlands	Europe	1959	abortion	4	2	1	2	2	2	3	1	1	1
	B. abortus	Bovine	1	Ireland	Europe	1981	milk	5	2	1	1	2	1	4	1	1	1
	B. abortus	Bovine	1	UK	Europe	1964	abortion	5	2	1	1	2	1	4	1	1	1
	B. abortus	HUMAN		Spain	Europe	2014	blood	5	2	1	1	2	1	4	1	1	1
	B. abortus	Bovine	1	Portugal	Europe	2005	unknown	28	2	1	1	2	1	3	12	1	1
	B. abortus	Cattle		Portugal	Europe	2005	unknown	28	2	1	1	2	1	3	12	1	1
	B. abortus	Bovine	3	Italy	Europe		unknown	30	2	1	2	2	9	3	1	1	1
	B. abortus	Bovine	3	Italy	Europe		unknown	30	2	1	2	2	9	3	1	1	1
	B. abortus	Cattle		Italy	Europe	2011	unknown	30	2	1	2	2	9	3	1	1	1
	B. abortus	Human	4	Mexico	North America	1984	unknown	1	2	1	1	2	1	3	1	1	1
	B. abortus	Human	1	Mexico	North America	1984	unknown	1	2	1	1	2	1	3	1	1	1
	B. abortus	Unknown	4	USA	North America	1951	unknown	1	2	1	1	2	1	3	1	1	1
	B. abortus	Bovine	2	Canada	North America	1987	abortion	1	2	1	1	2	1	3	1	1	1
	B. abortus	Bovine	1	USA	North America		unknown	1	2	1	1	2	1	3	1	1	1
	B. abortus	Cattle		USA	North America	2000	unknown	1	2	1	1	2	1	3	1	1	1
	B. abortus	Cattle		Costa Rica	North America	2015	unknown	1	2	1	1	2	1	3	1	1	1
	B. abortus	Cattle		Costa Rica	North America	2015	unknown	1	2	1	1	2	1	3	1	1	1
	B. abortus	Cattle		Costa Rica	North America	2016	unknown	1	2	1	1	2	1	3	1	1	1
	B. abortus	Buffalo		Costa Rica	North America	2018	unknown	1	2	1	1	2	1	3	1	1	1
	B. abortus	Buffalo		Costa Rica	North America	2018	unknown	1	2	1	1	2	1	3	1	1	1
	B. abortus	Cattle		Costa Rica	North America	2014	unknown	1	2	1	1	2	1	3	1	1	1
	B. abortus	Cattle		Costa Rica	North America	2014	unknown	1	2	1	1	2	1	3	1	1	1
	B. abortus	Cattle		Costa Rica	North America	2014	unknown	1	2	1	1	2	1	3	1	1	1
	B. abortus	Human		Costa Rica	North America	2016	unknown	1	2	1	1	2	1	3	1	1	1
	B. abortus	Unknown		USA	North America	1978	unknown	1	2	1	1	2	1	3	1	1	1
	B. abortus	Unknown		USA	North America	1968	unknown	1	2	1	1	2	1	3	1	1	1
	B. abortus	Bison		USA	North America	1984	unknown	1	2	1	1	2	1	3	1	1	1
	B. abortus	Bison		USA	North America	1985	unknown	1	2	1	1	2	1	3	1	1	1
	B. abortus	Cattle		USA	North America	1986	unknown	1	2	1	1	2	1	3	1	1	1
	B. abortus	Cattle		USA	North America	1990	unknown	1	2	1	1	2	1	3	1	1	1
	B. abortus	Cattle		USA	North America	1990	unknown	1	2	1	1	2	1	3	1	1	1
	B. abortus	Human		USA	North America	1990	unknown	1	2	1	1	2	1	3	1	1	1
	B. abortus	Llama		USA	North America	1994	unknown	1	2	1	1	2	1	3	1	1	1
	B. abortus	Cattle		USA	North America	2001	unknown	1	2	1	1	2	1	3	1	1	1
	B. abortus	Cattle		USA	North America	2001	unknown	1	2	1	1	2	1	3	1	1	1
	B. abortus	Bison		USA	North America	2000	unknown	1	2	1	1	2	1	3	1	1	1
	B. abortus	Cattle		USA	North America	2010	unknown	1	2	1	1	2	1	3	1	1	1
	B. abortus	Bison		USA	North America	2010	unknown	1	2	1	1	2	1	3	1	1	1
	B. abortus	Elk		USA	North America	2010	unknown	1	2	1	1	2	1	3	1	1	1
	B. abortus	Cattle		USA	North America	2000	unknown	1	2	1	1	2	1	3	1	1	1
	B. abortus	Cattle		USA	North America	2000	unknown	1	2	1	1	2	1	3	1	1	1
	B. abortus	Cattle		USA	North America	2000	unknown	1	2	1	1	2	1	3	1	1	1
	B. abortus	Cattle		USA	North America	2001	unknown	1	2	1	1	2	1	3	1	1	1
	B. abortus	Cattle		USA	North America	2001	unknown	1	2	1	1	2	1	3	1	1	1
	B. abortus	Elk		USA	North America	2002	unknown	1	2	1	1	2	1	3	1	1	1
	B. abortus	Cattle		USA	North America	2002	unknown	1	2	1	1	2	1	3	1	1	1
	B. abortus	Cattle		USA	North America	2003	unknown	1	2	1	1	2	1	3	1	1	1
	B. abortus	Cattle		USA	North America	2003	unknown	1	2	1	1	2	1	3	1	1	1
	B. abortus	Cattle		USA	North America	2004	unknown	1	2	1	1	2	1	3	1	1	1
	B. abortus	Cattle		USA	North America	2004	unknown	1	2	1	1	2	1	3	1	1	1
	B. abortus	Cattle		USA	North America	2008	unknown	1	2	1	1	2	1	3	1	1	1
	B. abortus	Cattle		USA	North America	2008	unknown	1	2	1	1	2	1	3	1	1	1
	B. abortus	Cattle		USA	North America	2010	unknown	1	2	1	1	2	1	3	1	1	1
	B. abortus	Cattle		USA	North America	2010	unknown	1	2	1	1	2	1	3	1	1	1
	B. abortus	Cattle		USA	North America	2010	unknown	1	2	1	1	2	1	3	1	1	1
	B. abortus	Bison		USA	North America	2010	unknown	1	2	1	1	2	1	3	1	1	1
	B. abortus	Cattle		USA	North America	2011	unknown	1	2	1	1	2	1	3	1	1	1
	B. abortus	Cattle		USA	North America	2011	unknown	1	2	1	1	2	1	3	1	1	1
	B. abortus	Cattle		USA	North America	2011	unknown	1	2	1	1	2	1	3	1	1	1
	B. abortus	Cattle		USA	North America	2011	unknown	1	2	1	1	2	1	3	1	1	1
	B. abortus	Cattle		USA	North America	2011	unknown	1	2	1	1	2	1	3	1	1	1
	B. abortus	Cattle		USA	North America	2011	unknown	1	2	1	1	2	1	3	1	1	1
	B. abortus	Bison		USA	North America	2012	unknown	1	2	1	1	2	1	3	1	1	1
	B. abortus	Bison		USA	North America	2012	unknown	1	2	1	1	2	1	3	1	1	1
	B. abortus	Bison		USA	North America	2012	unknown	1	2	1	1	2	1	3	1	1	1
	B. abortus	Bison		USA	North America	2012	unknown	1	2	1	1	2	1	3	1	1	1
	B. abortus	Bison		USA	North America	2012	unknown	1	2	1	1	2	1	3	1	1	1
	B. abortus	Bison		USA	North America	2012	unknown	1	2	1	1	2	1	3	1	1	1
	B. abortus	Bison		USA	North America	2012	unknown	1	2	1	1	2	1	3	1	1	1
	B. abortus	Bison		USA	North America	2012	unknown	1	2	1	1	2	1	3	1	1	1
	B. abortus	Bison		USA	North America	2012	unknown	1	2	1	1	2	1	3	1	1	1
	B. abortus	Bison		USA	North America	2012	unknown	1	2	1	1	2	1	3	1	1	1
	B. abortus	Bison		USA	North America	2012	unknown	1	2	1	1	2	1	3	1	1	1
	B. abortus	Bison		USA	North America	2012	unknown	1	2	1	1	2	1	3	1	1	1
	B. abortus	Bison		USA	North America	2012	unknown	1	2	1	1	2	1	3	1	1	1
	B. abortus	Bison		USA	North America	2012	unknown	1	2	1	1	2	1	3	1	1	1
	B. abortus	Bison		USA	North America	2012	unknown	1	2	1	1	2	1	3	1	1	1
	B. abortus	Bison		USA	North America	2012	unknown	1	2	1	1	2	1	3	1	1	1
	B. abortus	Bison		USA	North America	2012	unknown	1	2	1	1	2	1	3	1	1	1
	B. abortus	Bison		USA	North America	2012	unknown	1	2	1	1	2	1	3	1	1	1
	B. abortus	Bison		USA	North America	2012	unknown	1	2	1	1	2	1	3	1	1	1
	B. abortus	Bison		USA	North America	2012	unknown	1	2	1	1	2	1	3	1	1	1
	B. abortus	Bison		USA	North America	2012	unknown	1	2	1	1	2	1	3	1	1	1
	B. abortus	Bison		USA	North America	2012	unknown	1	2	1	1	2	1	3	1	1	1
	B. abortus	Bison		USA	North America	2012	unknown	1	2	1	1	2	1	3	1	1	1
	B. abortus	Bison		USA	North America	2012	unknown	1	2	1	1	2	1	3	1	1	1
	B. abortus	Bison		USA	North America	2012	unknown	1	2	1	1	2	1	3	1	1	1
	B. abortus	Bison		USA	North America	2012	unknown	1	2	1	1	2	1	3	1	1	1
	B. abortus	Cattle		USA	North America	2013	unknown	1	2	1	1	2	1	3	1	1	1
	B. abortus	Cattle		USA	North America	1989	unknown	1	2	1	1	2	1	3	1	1	1
	B. abortus	Cattle		USA	North America	1989	unknown	1	2	1	1	2	1	3	1	1	1
	B. abortus	Cattle		USA	North America	1993	unknown	1	2	1	1	2	1	3	1	1	1
	B. abortus	Cattle		USA	North America	1994	unknown	1	2	1	1	2	1	3	1	1	1
	B. abortus	Cattle		USA	North America	1994	unknown	1	2	1	1	2	1	3	1	1	1
	B. abortus	Cattle		USA	North America	1994	unknown	1	2	1	1	2	1	3	1	1	1
	B. abortus	Cattle		USA	North America	1995	unknown	1	2	1	1	2	1	3	1	1	1
	B. abortus	Cattle		USA	North America	1995	unknown	1	2	1	1	2	1	3	1	1	1
	B. abortus	Cattle		USA	North America	1996	unknown	1	2	1	1	2	1	3	1	1	1
	B. abortus	Cattle		USA	North America	1996	unknown	1	2	1	1	2	1	3	1	1	1
	B. abortus	Cattle		USA	North America	1998	unknown	1	2	1	1	2	1	3	1	1	1
	B. abortus	Cattle		USA	North America	1998	unknown	1	2	1	1	2	1	3	1	1	1
	B. abortus	Cattle		USA	North America	1998	unknown	1	2	1	1	2	1	3	1	1	1
	B. abortus	Cattle		USA	North America	1999	unknown	1	2	1	1	2	1	3	1	1	1
	B. abortus	Cattle		USA	North America	1999	unknown	1	2	1	1	2	1	3	1	1	1
	B. abortus	Bison		USA	North America	2001	unknown	1	2	1	1	2	1	3	1	1	1
	B. abortus	Bison		USA	North America	2001	unknown	1	2	1	1	2	1	3	1	1	1
	B. abortus	Elk		USA	North America	2001	unknown	1	2	1	1	2	1	3	1	1	1
	B. abortus	Elk		USA	North America	2001	unknown	1	2	1	1	2	1	3	1	1	1
	B. abortus	Bison		USA	North America	2002	unknown	1	2	1	1	2	1	3	1	1	1
	B. abortus	Cattle		USA	North America	2002	unknown	1	2	1	1	2	1	3	1	1	1
	B. abortus	Cattle		USA	North America	2002	unknown	1	2	1	1	2	1	3	1	1	1
	B. abortus	Cattle		USA	North America	2002	unknown	1	2	1	1	2	1	3	1	1	1
	B. abortus	Cattle		USA	North America	2002	unknown	1	2	1	1	2	1	3	1	1	1
	B. abortus	Cattle		USA	North America	2002	unknown	1	2	1	1	2	1	3	1	1	1
	B. abortus	Elk		USA	North America	2002	unknown	1	2	1	1	2	1	3	1	1	1
	B. abortus	Bison		USA	North America	2003	unknown	1	2	1	1	2	1	3	1	1	1
	B. abortus	Elk		USA	North America	2003	unknown	1	2	1	1	2	1	3	1	1	1
	B. abortus	Elk		USA	North America	2003	unknown	1	2	1	1	2	1	3	1	1	1
	B. abortus	Elk		USA	North America	2004	unknown	1	2	1	1	2	1	3	1	1	1
	B. abortus	Cattle		USA	North America	2004	unknown	1	2	1	1	2	1	3	1	1	1
	B. abortus	Elk		USA	North America	2005	unknown	1	2	1	1	2	1	3	1	1	1
	B. abortus	Elk		USA	North America	2007	unknown	1	2	1	1	2	1	3	1	1	1
	B. abortus	Cattle		USA	North America	2008	unknown	1	2	1	1	2	1	3	1	1	1
	B. abortus	Bison		USA	North America	2008	unknown	1	2	1	1	2	1	3	1	1	1
	B. abortus	Bison		USA	North America	2008	unknown	1	2	1	1	2	1	3	1	1	1
	B. abortus	Bison		USA	North America	2008	unknown	1	2	1	1	2	1	3	1	1	1
	B. abortus	Bison		USA	North America	2008	unknown	1	2	1	1	2	1	3	1	1	1
	B. abortus	Elk		USA	North America	2008	unknown	1	2	1	1	2	1	3	1	1	1
	B. abortus	Elk		USA	North America	2009	unknown	1	2	1	1	2	1	3	1	1	1
	B. abortus	Elk		USA	North America	2008	unknown	1	2	1	1	2	1	3	1	1	1
	B. abortus	Cattle		USA	North America	2008	unknown	1	2	1	1	2	1	3	1	1	1
	B. abortus	Elk		USA	North America	2009	unknown	1	2	1	1	2	1	3	1	1	1
	B. abortus	Elk		USA	North America	2009	unknown	1	2	1	1	2	1	3	1	1	1
	B. abortus	Elk		USA	North America	2009	unknown	1	2	1	1	2	1	3	1	1	1
	B. abortus	Elk		USA	North America	2009	unknown	1	2	1	1	2	1	3	1	1	1
	B. abortus	Elk		USA	North America	2010	unknown	1	2	1	1	2	1	3	1	1	1
	B. abortus	Elk		USA	North America	2010	unknown	1	2	1	1	2	1	3	1	1	1
	B. abortus	Elk		USA	North America	2010	unknown	1	2	1	1	2	1	3	1	1	1
	B. abortus	Elk		USA	North America	2006	unknown	1	2	1	1	2	1	3	1	1	1
	B. abortus	Elk		USA	North America	2008	unknown	1	2	1	1	2	1	3	1	1	1
	B. abortus	Elk		USA	North America	2008	unknown	1	2	1	1	2	1	3	1	1	1
	B. abortus	Elk		USA	North America	2008	unknown	1	2	1	1	2	1	3	1	1	1
	B. abortus	Elk		USA	North America	2009	unknown	1	2	1	1	2	1	3	1	1	1
	B. abortus	Elk		USA	North America	2009	unknown	1	2	1	1	2	1	3	1	1	1
	B. abortus	Elk		USA	North America	2009	unknown	1	2	1	1	2	1	3	1	1	1
	B. abortus	Elk		USA	North America	2010	unknown	1	2	1	1	2	1	3	1	1	1
	B. abortus	Elk		USA	North America	2010	unknown	1	2	1	1	2	1	3	1	1	1
	B. abortus	Elk		USA	North America	2010	unknown	1	2	1	1	2	1	3	1	1	1
	B. abortus	Elk		USA	North America	2010	unknown	1	2	1	1	2	1	3	1	1	1
	B. abortus	Bison		USA	North America	2011	unknown	1	2	1	1	2	1	3	1	1	1
	B. abortus	Cattle		USA	North America	2011	unknown	1	2	1	1	2	1	3	1	1	1
	B. abortus	Cattle		USA	North America	2011	unknown	1	2	1	1	2	1	3	1	1	1
	B. abortus	Cattle		USA	North America	2011	unknown	1	2	1	1	2	1	3	1	1	1
	B. abortus	Cattle		USA	North America	2011	unknown	1	2	1	1	2	1	3	1	1	1
	B. abortus	Elk		USA	North America	2010	unknown	1	2	1	1	2	1	3	1	1	1
	B. abortus	Bison		USA	North America	2012	unknown	1	2	1	1	2	1	3	1	1	1
	B. abortus	Elk		USA	North America	2012	unknown	1	2	1	1	2	1	3	1	1	1
	B. abortus	Elk		USA	North America	2012	unknown	1	2	1	1	2	1	3	1	1	1
	B. abortus	Elk		USA	North America	2012	unknown	1	2	1	1	2	1	3	1	1	1
	B. abortus	Elk		USA	North America	2012	unknown	1	2	1	1	2	1	3	1	1	1
	B. abortus	Elk		USA	North America	2012	unknown	1	2	1	1	2	1	3	1	1	1
	B. abortus	Elk		USA	North America	2012	unknown	1	2	1	1	2	1	3	1	1	1
	B. abortus	Elk		USA	North America	2012	unknown	1	2	1	1	2	1	3	1	1	1
	B. abortus	Elk		USA	North America	2012	unknown	1	2	1	1	2	1	3	1	1	1
	B. abortus	Bison		USA	North America	2013	unknown	1	2	1	1	2	1	3	1	1	1
	B. abortus	Bison		USA	North America	1985	unknown	1	2	1	1	2	1	3	1	1	1
	B. abortus	Cattle		USA	North America	1986	unknown	1	2	1	1	2	1	3	1	1	1
	B. abortus	Elk		USA	North America	2009	unknown	1	2	1	1	2	1	3	1	1	1
	B. abortus	Unknown		USA	North America	2008	unknown	5	2	1	1	2	1	4	1	1	1
	B. abortus	Human	1	USA	North America	1965	unknown	5	2	1	1	2	1	4	1	1	1
	B. abortus	Vaccine		USA	North America	1943	unknown	5	2	1	1	2	1	4	1	1	1
	B. abortus	Vaccine		USA	North America		unknown	5	2	1	1	2	1	4	1	1	1
	B. abortus	Human	7	Mexico	North America	1984	unknown	5	2	1	1	2	1	4	1	1	1
	B. abortus	Human	6	Mexico	North America	1984	unknown	5	2	1	1	2	1	4	1	1	1
	B. abortus	Human	7	Mexico	North America	1984	unknown	5	2	1	1	2	1	4	1	1	1
	B. abortus	Human	5	Mexico	North America	1984	unknown	5	2	1	1	2	1	4	1	1	1
	B. abortus	Human	1	Mexico	North America	1984	unknown	5	2	1	1	2	1	4	1	1	1
	B. abortus	Cattle		USA	North America	1940	unknown	5	2	1	1	2	1	4	1	1	1
	B. abortus	Cattle		Costa Rica	North America	2015	unknown	5	2	1	1	2	1	4	1	1	1
	B. abortus	Cattle		Costa Rica	North America	2015	unknown	5	2	1	1	2	1	4	1	1	1
	B. abortus	Cattle		Costa Rica	North America	2016	unknown	5	2	1	1	2	1	4	1	1	1
	B. abortus	Cattle		Costa Rica	North America	2016	unknown	5	2	1	1	2	1	4	1	1	1
	B. abortus	Cattle		Costa Rica	North America	2016	unknown	5	2	1	1	2	1	4	1	1	1
	B. abortus	Cattle		Costa Rica	North America	2017	unknown	5	2	1	1	2	1	4	1	1	1
	B. abortus	Buffalo		Costa Rica	North America	2018	unknown	5	2	1	1	2	1	4	1	1	1
	B. abortus	Cattle		Costa Rica	North America	2014	unknown	5	2	1	1	2	1	4	1	1	1
	B. abortus	Cattle		Costa Rica	North America	2015	unknown	5	2	1	1	2	1	4	1	1	1
	B. abortus	Human		Costa Rica	North America	2017	unknown	5	2	1	1	2	1	4	1	1	1
	B. abortus	Human		Costa Rica	North America	2016	unknown	5	2	1	1	2	1	4	1	1	1
	B. abortus	Human		Costa Rica	North America	2017	unknown	5	2	1	1	2	1	4	1	1	1
	B. abortus	Human		Costa Rica	North America	2016	unknown	5	2	1	1	2	1	4	1	1	1
	B. abortus	Human		Costa Rica	North America	2016	unknown	5	2	1	1	2	1	4	1	1	1
	B. abortus	Human		Costa Rica	North America	2017	unknown	5	2	1	1	2	1	4	1	1	1
	B. abortus	Human		Costa Rica	North America	2015	unknown	5	2	1	1	2	1	4	1	1	1
	B. abortus	Human		Costa Rica	North America	2015	unknown	5	2	1	1	2	1	4	1	1	1
	B. abortus	Unknown		Costa Rica	North America	2013	unknown	5	2	1	1	2	1	4	1	1	1
	B. abortus	Human		Costa Rica	North America	2017	unknown	5	2	1	1	2	1	4	1	1	1
	B. abortus	Human		Costa Rica	North America	2017	unknown	5	2	1	1	2	1	4	1	1	1
	B. abortus	Human		USA	North America	1965	unknown	5	2	1	1	2	1	4	1	1	1
	B. abortus	Cattle		USA	North America	1980	unknown	5	2	1	1	2	1	4	1	1	1
	B. abortus	Cattle		USA	North America	1989	unknown	5	2	1	1	2	1	4	1	1	1
	B. abortus	Cattle		USA	North America	1987	unknown	5	2	1	1	2	1	4	1	1	1
	B. abortus	Bison		USA	North America	1980	unknown	5	2	1	1	2	1	4	1	1	1
	B. abortus	Cattle		USA	North America	1940	unknown	5	2	1	1	2	1	4	1	1	1
	B. abortus	Reindeer		USA	North America	1982	unknown	5	2	1	1	2	1	4	1	1	1
	B. abortus	Cattle		USA	North America	2001	unknown	5	2	1	1	2	1	4	1	1	1
	B. abortus	Cattle		USA	North America	2011	unknown	5	2	1	1	2	1	4	1	1	1
	B. abortus	Human		USA	North America	2013	unknown	5	2	1	1	2	1	4	1	1	1
	B. abortus	Cattle		USA	North America	2014	unknown	5	2	1	1	2	1	4	1	1	1
	B. abortus	Cattle		USA	North America	1993	unknown	5	2	1	1	2	1	4	1	1	1
	B. abortus	Cattle		USA	North America	1994	unknown	5	2	1	1	2	1	4	1	1	1
	B. abortus	Cattle		USA	North America	1996	unknown	5	2	1	1	2	1	4	1	1	1
	B. abortus	Cattle		USA	North America	1998	unknown	5	2	1	1	2	1	4	1	1	1
	B. abortus	Elk		USA	North America	2002	unknown	5	2	1	1	2	1	4	1	1	1
	B. abortus	Human	7	Mexico	North America	1984	unknown	29	2	1	21	2	1	3	1	1	1
	B. abortus	Human	4	Mexico	North America	1984	unknown	29	2	1	21	2	1	3	1	1	1
	B. abortus	Human	7	Mexico	North America	1984	unknown	29	2	1	21	2	1	3	1	1	1
	B. abortus	Human		Mexico	North America	1984	unknown	29	2	1	21	2	1	3	1	1	1
	B. abortus	Cattle		USA	North America	1982	unknown	29	2	1	21	2	1	3	1	1	1
	B. abortus	Cattle		USA	North America	1990	unknown	29	2	1	21	2	1	3	1	1	1
	B. abortus	Cattle		USA	North America	1993	unknown	29	2	1	21	2	1	3	1	1	1
	B. abortus	Cattle		USA	North America	1998	unknown	29	2	1	21	2	1	3	1	1	1
	B. abortus	Cattle		USA	North America	2002	unknown	105	2	30	1	2	1	3	1	1	1
	B. abortus	Cattle		USA	North America	2002	unknown	105	2	30	1	2	1	3	1	1	1
	B. abortus	Human	1	New Zealand	Oceania	2004	unknown	1	2	1	1	2	1	3	1	1	1
	B. abortus	Bovine	1	New Zealand	Oceania	1980	unknown	1	2	1	1	2	1	3	1	1	1
	B. abortus	Bovine	2	New Zealand	Oceania	1980	unknown	1	2	1	1	2	1	3	1	1	1
	B. abortus	Bovine	1	New Zealand	Oceania	1980	unknown	1	2	1	1	2	1	3	1	1	1
	B. abortus	Cattle		New Zealand	Oceania	1980	unknown	1	2	1	1	2	1	3	1	1	1
	B. abortus	Bovine	1	Bolivia	South America	1991	abortion	1	2	1	1	2	1	3	1	1	1
	B. abortus	Bovine	1	Bolivia	South America	1993	milk	1	2	1	1	2	1	3	1	1	1
	B. abortus	Human	1	Argentina	South America	2000	unknown	1	2	1	1	2	1	3	1	1	1
	B. abortus	Human	1	Argentina	South America	1996	unknown	1	2	1	1	2	1	3	1	1	1
	B. abortus	Human	1	Argentina	South America	2005	unknown	1	2	1	1	2	1	3	1	1	1
	B. abortus	Human	1	Argentina	South America	2005	unknown	1	2	1	1	2	1	3	1	1	1
	B. abortus	Human	1	Argentina	South America	2004	unknown	1	2	1	1	2	1	3	1	1	1
	B. abortus	Human	1	Argentina	South America	2004	unknown	1	2	1	1	2	1	3	1	1	1
	B. abortus	Human	2	Argentina	South America	2009	unknown	1	2	1	1	2	1	3	1	1	1
	B. abortus	Bovine	1	Brazil	South America	2006	lymph node	1	2	1	1	2	1	3	1	1	1
	B. abortus	Bovine	2	Brazil	South America	2006	lymph node	1	2	1	1	2	1	3	1	1	1
	B. abortus	Bovine	1	Brazil	South America	2007	other	1	2	1	1	2	1	3	1	1	1
	B. abortus	Bovine	1	Brazil	South America	2008	other	1	2	1	1	2	1	3	1	1	1
	B. abortus	Bovine	1	Brazil	South America	2008	other	1	2	1	1	2	1	3	1	1	1
	B. abortus	Bovine	1	Brazil	South America	2008	other	1	2	1	1	2	1	3	1	1	1
	B. abortus	Bovine	1	Brazil	South America		unknown	1	2	1	1	2	1	3	1	1	1
	B. abortus	Bovine	1	Brazil	South America		unknown	1	2	1	1	2	1	3	1	1	1
	B. abortus	Bovine	1	Brazil	South America		unknown	1	2	1	1	2	1	3	1	1	1
	B. abortus	Bovine	1	Brazil	South America		unknown	1	2	1	1	2	1	3	1	1	1
	B. abortus	Bovine	1	Brazil	South America		unknown	1	2	1	1	2	1	3	1	1	1
	B. abortus	Bovine	1	Brazil	South America	2006	unknown	1	2	1	1	2	1	3	1	1	1
	B. abortus	Bovine	1	Brazil	South America	2006	unknown	1	2	1	1	2	1	3	1	1	1
	B. abortus	Bovine	1	Brazil	South America	2007	milk	1	2	1	1	2	1	3	1	1	1
	B. abortus	Bovine	1	Brazil	South America	2002	unknown	1	2	1	1	2	1	3	1	1	1
	B. abortus	Bovine	1	Brazil	South America	2003	unknown	1	2	1	1	2	1	3	1	1	1
	B. abortus	Bovine	1	Brazil	South America	2003	unknown	1	2	1	1	2	1	3	1	1	1
	B. abortus	Bovine	1	Brazil	South America	2008	unknown	1	2	1	1	2	1	3	1	1	1
	B. abortus	Bovine	1	Brazil	South America	2006	milk	1	2	1	1	2	1	3	1	1	1
	B. abortus	Bovine	1	Brazil	South America	2006	milk	1	2	1	1	2	1	3	1	1	1
	B. abortus	Bovine	1	Brazil	South America	1977	unknown	1	2	1	1	2	1	3	1	1	1
	B. abortus	Bovine	1	Brazil	South America	2008	unknown	1	2	1	1	2	1	3	1	1	1
	B. abortus	Bovine	1	Brazil	South America	2007	mammary gland	1	2	1	1	2	1	3	1	1	1
	B. abortus	Bovine	1	Brazil	South America	2004	unknown	1	2	1	1	2	1	3	1	1	1
	B. abortus	Bovine	1	Brazil	South America	2004	unknown	1	2	1	1	2	1	3	1	1	1
	B. abortus	Bovine	1	Brazil	South America	1996	unknown	1	2	1	1	2	1	3	1	1	1
	B. abortus	Bovine	1	Brazil	South America		unknown	1	2	1	1	2	1	3	1	1	1
	B. abortus	Bovine	1	Brazil	South America	2007	unknown	1	2	1	1	2	1	3	1	1	1
	B. abortus	Bovine	1	Brazil	South America	2007	other	1	2	1	1	2	1	3	1	1	1
	B. abortus	Bovine	1	Brazil	South America		unknown	1	2	1	1	2	1	3	1	1	1
	B. abortus	Bovine	1	Brazil	South America		unknown	1	2	1	1	2	1	3	1	1	1
	B. abortus	Bovine	1	Brazil	South America	2004	unknown	1	2	1	1	2	1	3	1	1	1
	B. abortus	Bovine	1	Brazil	South America	2007	unknown	1	2	1	1	2	1	3	1	1	1
	B. abortus	Bovine	1	Brazil	South America		unknown	1	2	1	1	2	1	3	1	1	1
	B. abortus	Bovine	1	Brazil	South America		unknown	1	2	1	1	2	1	3	1	1	1
	B. abortus	Bovine	1	Brazil	South America		unknown	1	2	1	1	2	1	3	1	1	1
	B. abortus	Bovine	1	Brazil	South America		unknown	1	2	1	1	2	1	3	1	1	1
	B. abortus	Bovine	1	Brazil	South America		unknown	1	2	1	1	2	1	3	1	1	1
	B. abortus	Bovine	1	Brazil	South America		unknown	1	2	1	1	2	1	3	1	1	1
	B. abortus	Bovine	1	Brazil	South America		unknown	1	2	1	1	2	1	3	1	1	1
	B. abortus	Bovine	1	Brazil	South America		unknown	1	2	1	1	2	1	3	1	1	1
	B. abortus	cattle	4	Brazil	South America	2002	other	1	2	1	1	2	1	3	1	1	1
	B. abortus	Human		Argentina	South America	2004	unknown	1	2	1	1	2	1	3	1	1	1
	B. abortus	Human		Argentina	South America	2004	unknown	1	2	1	1	2	1	3	1	1	1
	B. abortus	Human		Argentina	South America	2005	unknown	1	2	1	1	2	1	3	1	1	1
	B. abortus	Cattle		Bolivia	South America	1993	unknown	1	2	1	1	2	1	3	1	1	1
	B. abortus	Human		Argentina	South America	2005	unknown	1	2	1	1	2	1	3	1	1	1
	B. abortus	Human		Argentina	South America	2009	unknown	1	2	1	1	2	1	3	1	1	1
	B. abortus	Human		Argentina	South America	2009	unknown	1	2	1	1	2	1	3	1	1	1
	B. abortus	Human		Argentina	South America	2000	unknown	1	2	1	1	2	1	3	1	1	1
	B. abortus	Cattle		Colombia	South America	1997	unknown	1	2	1	1	2	1	3	1	1	1
	B. abortus	Bovine	3	Bolivia	South America	1993	milk	2	2	1	2	2	1	3	1	1	1
	B. abortus	Bovine	6	Brazil	South America	2005	lymph node	2	2	1	2	2	1	3	1	1	1
	B. abortus	Bovine	6	Brazil	South America	2007	lymph node	2	2	1	2	2	1	3	1	1	1
	B. abortus	Bovine	3	Brazil	South America	2008	other	2	2	1	2	2	1	3	1	1	1
	B. abortus	Bovine	6	Brazil	South America	2008	other	2	2	1	2	2	1	3	1	1	1
	B. abortus	Bovine	3	Brazil	South America	2008	other	2	2	1	2	2	1	3	1	1	1
	B. abortus	Bovine	3	Brazil	South America	2008	other	2	2	1	2	2	1	3	1	1	1
	B. abortus	Bovine	1	Brazil	South America	2002	unknown	2	2	1	2	2	1	3	1	1	1
	B. abortus	Bovine	6	Brazil	South America	2008	unknown	2	2	1	2	2	1	3	1	1	1
	B. abortus	Bovine	1	Brazil	South America	2007	unknown	2	2	1	2	2	1	3	1	1	1
	B. abortus	Cattle		Bolivia	South America	1993	unknown	2	2	1	2	2	1	3	1	1	1
	B. abortus	Cattle		Bolivia	South America	1993	unknown	2	2	1	2	2	1	3	1	1	1
	B. abortus	Bovine	1	Brazil	South America	1977	unknown	5	2	1	1	2	1	4	1	1	1
	B. abortus	Bovine	1	Brazil	South America	2006	unknown	103	33	1	1	2	1	3	1	1	1
	B. abortus	Bovine	1	Brazil	South America	2006	unknown	103	33	1	1	2	1	3	1	1	1
	B. abortus	Cattle	4	Brazil	South America	2011	other	111	22	1	1	8	9	3	1	1	1
Note: The character values marked with grey used from the present study. All data were used to determinate the relationship among strains at a global scale.

## Sheet: Table S2
Table S2 The MLVA-16 data sets of B. abortus strains used for the present study
No.	Key	Bruce06	Bruce08	Bruce11	Bruce12	Bruce42	Bruce43	Bruce45	Bruce55	Bruce18	Bruce19	Bruce21	Bruce04	Bruce07	Bruce09	Bruce16	Bruce30	MLVA8	MLVA11	Host	Speciesbiovar	Isolated_in	Group	Year	Source
BRUa0001	2006LeFleche#104	4	5	4	12	2	2	3	3	6	43	8	3	4	3	6	5	28	82	Cattle	B.abortus bv1	Argentina	abortus C	1995	MLVA Bank
BRUa0002	2019Islam#01	3	5	3	12	2	2	3	3	7	43	8	5	4	3	3	3	40	66	Cattle	B.abortus bv3	Bangladesh	abortus C	2017	MLVA Bank
BRUa0003	2019Islam#02	3	5	3	12	2	2	3	3	7	43	8	5	4	3	3	3	40	66	Cattle	B.abortus bv3	Bangladesh	abortus C	2017	MLVA Bank
BRUa0004	2019Islam#03	3	5	3	12	2	2	3	3	7	43	8	5	4	3	3	3	40	66	Cattle	B.abortus bv3	Bangladesh	abortus C	2017	MLVA Bank
BRUa0005	2019Islam#04	3	5	3	12	2	2	3	3	7	43	8	5	4	3	3	3	40	66	Cattle	B.abortus bv3	Bangladesh	abortus C	2017	MLVA Bank
BRUa0006	2019Islam#05	3	5	3	12	2	2	3	3	7	43	8	5	4	3	3	3	40	66	Cattle	B.abortus bv3	Bangladesh	abortus C	2017	MLVA Bank
BRUa0007	2019Islam#06	3	5	3	12	2	2	3	3	7	43	8	5	4	3	3	3	40	66	Cattle	B.abortus bv3	Bangladesh	abortus C	2017	MLVA Bank
BRUa0008	2019Islam#07	3	5	3	12	2	2	3	3	7	43	8	5	4	3	3	3	40	66	Cattle	B.abortus bv3	Bangladesh	abortus C	2017	MLVA Bank
BRUa0009	2019Islam#08	3	5	3	12	2	2	3	3	7	43	8	5	4	3	3	3	40	66	Cattle	B.abortus bv3	Bangladesh	abortus C	2017	MLVA Bank
BRUa0010	2019Islam#09	3	5	3	12	2	2	3	3	7	43	8	5	4	3	3	3	40	66	Cattle	B.abortus bv3	Bangladesh	abortus C	2017	MLVA Bank
BRUa0011	2019Islam#10	3	5	3	12	2	2	3	3	7	43	8	5	4	3	3	3	40	66	Cattle	B.abortus bv3	Bangladesh	abortus C	2017	MLVA Bank
BRUa0012	2017Hanot-Mambres#07	4	5	4	12	2	2	3	3	6	43	8	3	1	6	3	6	28	82	Human	B.abortus bv1	Belgium	abortus C	2000	MLVA Bank
BRUa0013	2017Hanot-Mambres#22	4	6	3	12	2	2	3	3	6	43	8	5	4	3	5	5	185	363	Human	B.abortus bv1	Belgium	abortus C	2010	MLVA Bank
BRUa0014	2006LeFleche#117	3	5	3	12	2	2	2	3	7	43	8	4	5	3	4	3	39	67	Dog	B.abortus bv9	Belgium	abortus C	1980	MLVA Bank
BRUa0015	2013Minharro#106	4	5	4	12	2	2	3	3	7	43	8	4	5	3	5	5	28	227	Cattle	B.abortus bv1	Brazil	abortus C		MLVA Bank
BRUa0016	2013Minharro#107	4	5	4	12	2	2	3	3	6	43	8	3	5	3	6	5	28	82	Cattle	B.abortus bv1	Brazil	abortus C		MLVA Bank
BRUa0017	2013Minharro#109	4	5	4	12	2	2	3	3	6	43	8	3	4	3	6	5	28	82	Cattle	B.abortus bv1	Brazil	abortus C		MLVA Bank
BRUa0018	2013Minharro#110	4	5	4	12	2	2	3	3	6	43	8	3	4	3	5	6	28	82	Cattle	B.abortus bv1	Brazil	abortus C		MLVA Bank
BRUa0019	2013Minharro#111	4	5	4	12	2	2	3	3	6	43	8	3	4	3	3	6	28	82	Cattle	B.abortus bv1	Brazil	abortus C		MLVA Bank
BRUa0020	2013Minharro#112	4	5	4	12	2	2	3	3	6	43	8	3	4	3	5	5	28	82	Cattle	B.abortus bv1	Brazil	abortus C		MLVA Bank
BRUa0021	2013Minharro#113	4	5	4	12	2	2	3	3	6	43	8	3	4	3	5	6	28	82	Cattle	B.abortus bv1	Brazil	abortus C		MLVA Bank
BRUa0022	2013Minharro#114	4	5	4	13	2	2	3	3	6	43	8	3	4	3	6	6	159	336	Cattle	B.abortus bv1	Brazil	abortus C		MLVA Bank
BRUa0023	2013Minharro#115	4	5	4	13	2	2	3	3	6	43	8	3	4	3	6	5	159	336	Cattle	B.abortus bv1	Brazil	abortus C		MLVA Bank
BRUa0024	2013Minharro#116	4	5	4	12	2	2	3	3	6	43	8	3	4	3	5	5	28	82	Cattle	B.abortus bv1	Brazil	abortus C	2007	MLVA Bank
BRUa0025	2013Minharro#134	4	5	4	12	2	2	3	3	6	43	9	4	5	3	4	5	28	235	Cattle	B.abortus bv1	Brazil	abortus C	2008	MLVA Bank
BRUa0026	2013Minharro#137	3	5	4	12	2	2	3	3	7	43	9	8	4	3	3	3	33	321	Cattle	B.abortus bv1	Brazil	abortus C	2008	MLVA Bank
BRUa0027	2013Minharro#135	3	5	3	12	2	2	3	3	7	43	9	8	4	3	3	4	40	322	Cattle	B.abortus bv3	Brazil	abortus C	2008	MLVA Bank
BRUa0028	2013Minharro#108	3	5	3	12	2	2	3	3	6	43	8	8	4	3	3	3	40	329	Cattle	B.abortus bv6	Brazil	abortus C		MLVA Bank
BRUa0029	2013Minharro#136	3	5	3	12	2	2	3	3	7	43	9	8	4	3	3	3	40	322	Cattle	B.abortus bv6	Brazil	abortus C	2008	MLVA Bank
BRUa0030	2013Minharro#122	4	5	4	12	2	2	3	3	6	43	8	3	4	3	5	5	28	82	Cattle	B.abortus bv1	Brazil	abortus C		MLVA Bank
BRUa0031	2013Minharro#125	4	5	4	12	2	2	3	3	6	43	8	3	4	3	5	7	28	82	Cattle	B.abortus bv1	Brazil	abortus C		MLVA Bank
BRUa0032	2013Minharro#126	4	5	4	12	2	2	3	3	6	43	8	3	4	3	4	5	28	82	Cattle	B.abortus bv1	Brazil	abortus C		MLVA Bank
BRUa0033	2013Minharro#127	4	5	4	12	2	2	3	3	6	43	8	3	4	3	4	5	28	82	Cattle	B.abortus bv1	Brazil	abortus C		MLVA Bank
BRUa0034	2013Minharro#128	4	5	4	12	2	2	3	3	6	43	8	3	4	3	4	6	28	82	Cattle	B.abortus bv1	Brazil	abortus C		MLVA Bank
BRUa0035	2013Minharro#119	4	5	4	12	2	2	3	3	6	43	8	3	4	3	4	6	28	82	Cattle	B.abortus bv2	Brazil	abortus C		MLVA Bank
BRUa0036	2013Minharro#123	4	5	4	12	2	2	3	3	6	43	8	3	4	3	5	5	28	82	Cattle	B.abortus bv2	Brazil	abortus C		MLVA Bank
BRUa0037	2013Minharro#124	4	5	4	12	2	2	3	3	6	43	8	3	4	3	5	6	28	82	Cattle	B.abortus bv2	Brazil	abortus C		MLVA Bank
BRUa0038	2013Minharro#129	4	5	4	12	2	2	3	3	6	43	8	3	4	3	4	6	28	82	Cattle	B.abortus bv2	Brazil	abortus C		MLVA Bank
BRUa0039	2013Minharro#005	4	5	4	12	2	2	3	3	7	43	8	3	4	5	4	5	28	227	Cattle	B.abortus bv1	Brazil	abortus C	2006	MLVA Bank
BRUa0040	2013Minharro#006	4	5	4	12	2	2	3	3	6	43	8	3	4	3	4	5	28	82	Cattle	B.abortus bv1	Brazil	abortus C	2006	MLVA Bank
BRUa0041	2013Minharro#007	4	5	4	12	2	2	3	3	6	43	8	3	4	3	4	5	28	82	Cattle	B.abortus bv1	Brazil	abortus C	2006	MLVA Bank
BRUa0042	2013Minharro#012	4	5	4	12	2	2	3	3	6	43	8	3	4	3	4	5	28	82	Cattle	B.abortus bv1	Brazil	abortus C	2006	MLVA Bank
BRUa0043	2013Minharro#013	4	5	4	12	2	2	3	3	6	43	8	3	4	3	4	5	28	82	Cattle	B.abortus bv1	Brazil	abortus C	2006	MLVA Bank
BRUa0044	2013Minharro#014	4	5	4	12	2	2	3	3	6	43	8	3	4	3	4	4	28	82	Cattle	B.abortus bv1	Brazil	abortus C	2006	MLVA Bank
BRUa0045	2013Minharro#015	4	5	4	12	2	2	3	3	6	43	8	3	4	3	4	4	28	82	Cattle	B.abortus bv1	Brazil	abortus C	2006	MLVA Bank
BRUa0046	2013Minharro#016	4	5	4	12	2	2	3	3	6	43	8	3	4	3	4	4	28	82	Cattle	B.abortus bv1	Brazil	abortus C	2006	MLVA Bank
BRUa0047	2013Minharro#017	4	5	4	12	2	2	3	3	7	45	8	7	4	3	4	3	28	335	Cattle	B.abortus bv1	Brazil	abortus C	2006	MLVA Bank
BRUa0048	2013Minharro#018	4	5	4	12	2	2	3	3	6	43	8	3	4	3	4	4	28	82	Cattle	B.abortus bv1	Brazil	abortus C	2006	MLVA Bank
BRUa0049	2013Minharro#008	4	5	4	12	2	2	3	3	6	45	8	4	4	3	4	5	28	75	Cattle	B.abortus bv2	Brazil	abortus C	2006	MLVA Bank
BRUa0050	2013Minharro#009	4	5	4	12	2	2	3	3	6	45	8	4	4	3	4	5	28	75	Cattle	B.abortus bv2	Brazil	abortus C	2006	MLVA Bank
BRUa0051	2013Minharro#011	4	5	4	12	2	2	3	3	6	43	8	4	4	3	4	5	28	82	Cattle	B.abortus bv2	Brazil	abortus C	2006	MLVA Bank
BRUa0052	2013Minharro#019	4	5	4	12	2	2	3	3	6	43	8	3	4	3	4	4	28	82	Cattle	B.abortus bv2	Brazil	abortus C	2006	MLVA Bank
BRUa0053	2013Minharro#020	4	5	4	12	2	2	3	3	6	45	7	3	4	3	6	5	28	334	Cattle	B.abortus bv2	Brazil	abortus C	2006	MLVA Bank
BRUa0054	2013Minharro#021	4	5	4	12	2	2	3	3	6	45	7	3	4	3	5	4	28	334	Cattle	B.abortus bv2	Brazil	abortus C	2006	MLVA Bank
BRUa0055	2013Minharro#010	3	5	3	12	2	2	3	3	7	43	8	9	4	3	3	4	40	66	Cattle	B.abortus bv6	Brazil	abortus C	2006	MLVA Bank
BRUa0056	2013Minharro#030	4	5	4	12	2	2	3	3	6	43	8	4	5	3	3	5	28	82	Cattle	B.abortus bv1	Brazil	abortus C	2007	MLVA Bank
BRUa0057	2013Minharro#031	4	5	4	12	2	2	3	3	6	43	8	3	6	3	3	5	28	82	Cattle	B.abortus bv1	Brazil	abortus C	2007	MLVA Bank
BRUa0058	2013Minharro#032	4	5	4	12	2	2	3	3	6	45	8	4	5	3	3	5	28	75	Cattle	B.abortus bv1	Brazil	abortus C	2007	MLVA Bank
BRUa0059	2013Minharro#033	4	5	4	12	2	2	3	3	6	45	8	3	5	3	3	6	28	75	Cattle	B.abortus bv1	Brazil	abortus C	2007	MLVA Bank
BRUa0060	2013Minharro#034	4	5	4	12	2	2	3	3	6	45	8	3	6	3	3	5	28	75	Cattle	B.abortus bv1	Brazil	abortus C	2007	MLVA Bank
BRUa0061	2013Minharro#004	4	5	4	12	2	2	3	3	6	43	8	3	4	3	4	5	28	82	Cattle	B.abortus bv1	Brazil	abortus C	2006	MLVA Bank
BRUa0062	2013Minharro#025	3	5	3	12	2	2	3	3	7	43	8	7	4	3	3	3	40	66	Cattle	B.abortus bv3	Brazil	abortus C	2008	MLVA Bank
BRUa0063	2013Minharro#026	3	5	3	12	2	2	3	3	7	43	8	9	4	3	3	3	40	66	Cattle	B.abortus bv3	Brazil	abortus C	2008	MLVA Bank
BRUa0064	2013Minharro#024	3	5	3	12	2	2	3	3	7	45	7	7	4	3	3	3	40	320	Cattle	B.abortus bv6	Brazil	abortus C	2005	MLVA Bank
BRUa0065	2013Minharro#027	3	5	3	12	2	2	3	3	7	43	8	8	6	3	3	3	40	66	Cattle	B.abortus bv6	Brazil	abortus C	2007	MLVA Bank
BRUa0066	2013Minharro#075	4	5	4	12	2	2	3	3	6	43	8	3	4	3	5	5	28	82	Cattle	B.abortus bv1	Brazil	abortus C	2008	MLVA Bank
BRUa0067	2013Minharro#076	4	5	4	12	2	2	3	3	6	43	8	3	4	3	5	5	28	82	Cattle	B.abortus bv1	Brazil	abortus C	2008	MLVA Bank
BRUa0068	2013Minharro#047	3	5	3	12	2	2	3	3	7	43	8	5	4	3	3	3	40	66	Cattle	B.abortus bv3	Brazil	abortus C	2008	MLVA Bank
BRUa0069	2013Minharro#039	3	5	3	12	2	2	3	3	7	45	8	13	4	3	3	3	40	324	Cattle	B.abortus bv6	Brazil	abortus C	2008	MLVA Bank
BRUa0070	2013Minharro#046	3	5	3	12	2	2	3	3	7	43	8	6	4	3	3	3	40	66	Cattle	B.abortus bv6	Brazil	abortus C	2008	MLVA Bank
BRUa0071	2013Minharro#069	3	5	4	12	2	2	3	3	6	43	8	4	4	3	5	6	33	76	Cattle	B.abortus bv2	Brazil	abortus C	2008	MLVA Bank
BRUa0072	2013Minharro#050	3	5	3	12	2	2	3	3	7	43	9	13	4	3	3	3	40	322	Cattle	B.abortus bv3	Brazil	abortus C	2008	MLVA Bank
BRUa0073	2013Minharro#055	3	5	3	12	2	2	3	3	7	43	9	13	4	3	3	3	40	322	Cattle	B.abortus bv3	Brazil	abortus C	2008	MLVA Bank
BRUa0074	2013Minharro#057	3	5	3	12	2	2	3	3	7	43	8	5	4	3	4	3	40	66	Cattle	B.abortus bv3	Brazil	abortus C	2008	MLVA Bank
BRUa0075	2013Minharro#067	3	5	3	12	2	2	3	3	7	43	8	6	4	3	3	3	40	66	Cattle	B.abortus bv3	Brazil	abortus C	2008	MLVA Bank
BRUa0076	2013Minharro#053	3	5	3	12	2	2	3	3	7	43	9	4	4	3	3	3	40	322	Cattle	B.abortus bv3	Brazil	abortus C	2008	MLVA Bank
BRUa0077	2013Minharro#056	4	5	4	12	2	2	3	3	6	43	8	3	4	3	3	7	28	82	Cattle	B.abortus bv1	Brazil	abortus C	2008	MLVA Bank
BRUa0078	2013Minharro#002	3	5	3	12	2	2	3	3	7	49	8	9	4	3	3	8	40	323	Cattle	B.abortus bv3	Brazil	abortus C	2004	MLVA Bank
BRUa0079	2013Minharro#003	3	5	3	12	2	2	3	3	7	45	8	9	4	7	3	3	40	324	Cattle	B.abortus bv3	Brazil	abortus C	2004	MLVA Bank
BRUa0080	2013Minharro#036	3	5	3	12	2	2	3	3	7	45	8	8	4	3	3	3	40	324	Cattle	B.abortus bv3	Brazil	abortus C	2008	MLVA Bank
BRUa0081	2013Minharro#038	3	5	3	12	2	2	3	3	7	45	8	10	4	3	3	3	40	324	Cattle	B.abortus bv3	Brazil	abortus C	2008	MLVA Bank
BRUa0082	2013Minharro#059	3	5	3	12	2	2	3	3	7	43	8	13	4	3	4	3	40	66	Cattle	B.abortus bv3	Brazil	abortus C	2008	MLVA Bank
BRUa0083	2013Minharro#061	3	5	3	12	2	2	3	3	7	43	8	14	4	3	4	3	40	66	Cattle	B.abortus bv3	Brazil	abortus C	2008	MLVA Bank
BRUa0084	2013Minharro#071	3	5	3	12	2	2	3	3	7	43	8	14	4	3	3	3	40	66	Cattle	B.abortus bv3	Brazil	abortus C	2008	MLVA Bank
BRUa0085	2013Minharro#072	4	4	3	12	2	2	3	3	7	43	8	13	4	3	3	3	168	325	Cattle	B.abortus bv3	Brazil	abortus C	2008	MLVA Bank
BRUa0086	2013Minharro#074	3	5	3	12	2	2	3	3	7	43	8	4	4	3	3	3	40	66	Cattle	B.abortus bv3	Brazil	abortus C	2008	MLVA Bank
BRUa0087	2013Minharro#045	3	5	3	12	2	2	3	3	7	43	8	6	4	3	3	3	40	66	Cattle	B.abortus bv6	Brazil	abortus C	2008	MLVA Bank
BRUa0088	2013Minharro#054	3	5	3	12	2	2	3	3	7	43	9	13	4	3	3	3	40	322	Cattle	B.abortus bv6	Brazil	abortus C	2008	MLVA Bank
BRUa0089	2013Minharro#060	3	5	3	12	2	2	3	3	7	43	8	13	4	3	4	3	40	66	Cattle	B.abortus bv3	Brazil	abortus C	2008	MLVA Bank
BRUa0090	2013Minharro#065	4	5	4	12	2	2	3	3	6	43	8	4	4	3	5	8	28	82	Cattle	B.abortus bv1	Brazil	abortus C	2008	MLVA Bank
BRUa0091	2013Minharro#066	3	5	3	12	2	2	3	3	7	43	8	13	4	3	3	3	40	66	Cattle	B.abortus bv3	Brazil	abortus C	2008	MLVA Bank
BRUa0092	2013Minharro#044	3	5	3	12	2	2	3	3	7	43	8	7	4	3	3	3	40	66	Cattle	B.abortus bv6	Brazil	abortus C	2008	MLVA Bank
BRUa0093	2013Minharro#048	3	5	4	12	2	2	3	3	6	43	8	5	4	3	8	7	33	76	Cattle	B.abortus bv1	Brazil	abortus C	2008	MLVA Bank
BRUa0094	2013Minharro#035	3	5	3	12	2	2	3	3	7	45	8	4	4	3	3	3	40	324	Cattle	B.abortus bv6	Brazil	abortus C	2008	MLVA Bank
BRUa0095	2013Minharro#040	3	5	3	12	2	2	3	3	7	43	8	5	4	3	3	3	40	66	Cattle	B.abortus bv6	Brazil	abortus C	2008	MLVA Bank
BRUa0096	2013Minharro#041	3	5	3	12	2	2	3	3	7	43	8	12	4	3	3	3	40	66	Cattle	B.abortus bv6	Brazil	abortus C	2008	MLVA Bank
BRUa0097	2013Minharro#042	3	5	3	12	2	2	3	3	7	43	8	5	4	3	3	3	40	66	Cattle	B.abortus bv6	Brazil	abortus C	2008	MLVA Bank
BRUa0098	2013Minharro#073	3	5	3	12	2	2	3	3	7	45	8	13	4	3	3	3	40	324	Cattle	B.abortus bv6	Brazil	abortus C	2008	MLVA Bank
BRUa0099	2013Minharro#064	3	5	3	12	2	2	3	3	9	43	3	5	4	3	8	3	40	318	Cattle	B.abortus bv6	Brazil	abortus C	2008	MLVA Bank
BRUa0100	2013Minharro#029	4	5	4	12	2	2	3	3	6	43	8	5	6	3	3	5	28	82	Cattle	B.abortus bv1	Brazil	abortus C	2007	MLVA Bank
BRUa0101	2013Minharro#037	3	5	3	12	2	2	3	1	7	45	8	7	4	3	3	3	167	319	Cattle	B.abortus bv3	Brazil	abortus C	2008	MLVA Bank
BRUa0102	2013Minharro#049	4	5	4	12	2	2	3	3	6	43	9	3	4	3	5	5	28	235	Cattle	B.abortus bv2	Brazil	abortus C	2008	MLVA Bank
BRUa0103	2013Minharro#028	4	5	3	11	2	2	6	3	4	41	10	8	5	4	8	4	166	309	Cattle	B.abortus bv6	Brazil		2007	MLVA Bank
BRUa0104	2013Minharro#043	3	5	3	12	2	2	3	3	7	43	8	7	4	3	3	3	40	66	Cattle	B.abortus bv6	Brazil	abortus C	2008	MLVA Bank
BRUa0105	2013Minharro#068	3	5	3	12	2	2	3	3	7	43	8	6	4	3	3	3	40	66	Cattle	B.abortus bv3	Brazil	abortus C	2008	MLVA Bank
BRUa0106	2013Minharro#058	3	5	3	12	2	2	3	3	7	43	8	5	2	3	4	3	40	66	Cattle	B.abortus bv3	Brazil	abortus C	2008	MLVA Bank
BRUa0107	2013Minharro#062	3	5	3	12	2	2	3	3	7	43	8	4	4	3	4	3	40	66	Cattle	B.abortus bv3	Brazil	abortus C	2008	MLVA Bank
BRUa0108	2013Minharro#001	3	5	3	12	2	2	3	3	7	49	8	9	4	3	3	4	40	323	Cattle	B.abortus bv3	Brazil	abortus C	2004	MLVA Bank
BRUa0109	2013Minharro#070	3	5	3	12	2	2	3	3	7	43	8	14	4	3	3	3	40	66	Cattle	B.abortus bv3	Brazil	abortus C	2008	MLVA Bank
BRUa0110	2013Minharro#051	3	5	3	12	2	2	3	3	7	43	9	13	4	3	3	3	40	322	Cattle	B.abortus bv3	Brazil	abortus C	2008	MLVA Bank
BRUa0111	2013Minharro#063	4	5	4	12	2	2	3	3	6	43	9	3	4	3	3	7	28	235	Cattle	B.abortus bv1	Brazil	abortus C	2008	MLVA Bank
BRUa0112	2013Minharro#052	3	5	3	12	2	2	3	3	7	43	9	13	4	3	3	3	40	322	Cattle	B.abortus bv3	Brazil	abortus C	2008	MLVA Bank
BRUa0113	2013Minharro#117	4	5	4	12	2	2	3	3	6	43	8	3	4	3	5	5	28	82	Cattle	B.abortus bv1	Brazil	abortus C	2007	MLVA Bank
BRUa0114	2013Minharro#118	4	5	4	12	2	2	3	3	6	43	8	3	4	3	5	5	28	82	Cattle	B.abortus bv1	Brazil	abortus C		MLVA Bank
BRUa0115	2013Minharro#120	4	5	4	12	2	2	3	3	6	43	8	3	4	3	5	5	28	82	Cattle	B.abortus bv1	Brazil	abortus C		MLVA Bank
BRUa0116	2013Minharro#121	4	5	4	12	2	2	3	3	6	43	8	3	4	3	5	8	28	82	Cattle	B.abortus bv1	Brazil	abortus C		MLVA Bank
BRUa0117	2013Minharro#130	4	5	4	12	2	2	3	3	6	43	8	3	4	3	5	7	28	82	Cattle	B.abortus bv1	Brazil	abortus C		MLVA Bank
BRUa0118	2013Minharro#133	4	5	4	12	2	2	3	3	6	43	9	4	4	3	5	7	28	235	Cattle	B.abortus bv2	Brazil	abortus C		MLVA Bank
BRUa0119	2013Minharro#077	4	5	4	12	2	2	3	3	6	43	8	3	4	3	4	5	28	82	Cattle	B.abortus bv1	Brazil	abortus C	2006	MLVA Bank
BRUa0120	2013Minharro#078	4	5	4	12	2	2	3	3	6	43	8	3	4	9	4	5	28	82	Cattle	B.abortus bv1	Brazil	abortus C	2006	MLVA Bank
BRUa0121	2013Minharro#079	4	5	4	12	2	2	3	3	6	43	8	3	5	3	4	5	28	82	Cattle	B.abortus bv1	Brazil	abortus C	2006	MLVA Bank
BRUa0122	2013Minharro#080	4	5	4	12	2	2	3	3	6	43	8	3	5	3	4	5	28	82	Cattle	B.abortus bv1	Brazil	abortus C	2006	MLVA Bank
BRUa0123	2013Minharro#081	4	5	4	12	2	2	4	3	6	43	9	4	5	3	3	5	152	257	Cattle	B.abortus bv1	Brazil	abortus C	2006	MLVA Bank
BRUa0124	2013Minharro#082	4	5	4	12	2	2	3	3	6	43	8	3	5	12	5	4	28	82	Cattle	B.abortus bv1	Brazil	abortus C	2006	MLVA Bank
BRUa0125	2013Minharro#083	4	5	4	12	2	2	3	3	6	43	8	4	4	3	5	7	28	82	Cattle	B.abortus bv1	Brazil	abortus C	2003	MLVA Bank
BRUa0126	2013Minharro#084	4	5	4	12	2	2	3	3	6	45	9	4	4	3	4	6	28	333	Cattle	B.abortus bv1	Brazil	abortus C	2002	MLVA Bank
BRUa0127	2013Minharro#085	4	5	4	12	2	2	3	3	6	43	8	4	4	3	4	6	28	82	Cattle	B.abortus bv1	Brazil	abortus C	2002	MLVA Bank
BRUa0128	2013Minharro#086	4	5	4	12	2	2	3	3	6	43	8	3	5	3	4	5	28	82	Cattle	B.abortus bv1	Brazil	abortus C	2003	MLVA Bank
BRUa0129	2013Minharro#087	4	5	4	12	2	2	3	3	6	43	9	4	4	3	5	7	28	235	Cattle	B.abortus bv1	Brazil	abortus C	2003	MLVA Bank
BRUa0130	2013Minharro#091	4	5	4	12	2	2	3	3	6	43	8	4	5	3	4	5	28	82	Cattle	B.abortus bv1	Brazil	abortus C	2004	MLVA Bank
BRUa0131	2013Minharro#092	4	5	4	12	2	2	3	3	6	43	9	4	5	3	4	5	28	235	Cattle	B.abortus bv1	Brazil	abortus C	2004	MLVA Bank
BRUa0132	2013Minharro#094	4	5	4	12	2	2	3	3	5	43	8	4	4	3	4	6	28	83	Cattle	B.abortus bv1	Brazil	abortus C	1977	MLVA Bank
BRUa0133	2013Minharro#095	4	5	4	12	2	2	3	3	6	43	8	4	4	3	4	7	28	82	Cattle	B.abortus bv1	Brazil	abortus C	1996	MLVA Bank
BRUa0134	2013Minharro#096	4	5	4	12	2	2	3	3	6	43	8	3	4	3	4	7	28	82	Cattle	B.abortus bv1	Brazil	abortus C	1977	MLVA Bank
BRUa0135	2013Minharro#097	4	5	4	12	2	2	3	3	6	43	8	3	5	3	4	7	28	82	Cattle	B.abortus bv1	Brazil	abortus C	2004	MLVA Bank
BRUa0136	2013Minharro#098	3	5	4	12	2	2	3	3	6	43	8	3	5	3	3	5	33	76	Cattle	B.abortus bv1	Brazil	abortus C	2004	MLVA Bank
BRUa0137	2013Minharro#099	4	5	4	12	2	2	3	3	6	43	8	4	5	3	4	5	28	82	Cattle	B.abortus bv1	Brazil	abortus C		MLVA Bank
BRUa0138	2013Minharro#100	4	5	4	12	2	2	3	3	5	43	8	3	5	3	4	5	28	83	Cattle	B.abortus bv1	Brazil	abortus C	2004	MLVA Bank
BRUa0139	2013Minharro#101	4	5	4	12	2	2	3	3	6	43	9	4	4	3	5	4	28	235	Cattle	B.abortus bv1	Brazil	abortus C	2006	MLVA Bank
BRUa0140	2013Minharro#102	4	5	4	12	2	2	3	3	6	43	9	4	4	3	4	6	28	235	Cattle	B.abortus bv1	Brazil	abortus C	2007	MLVA Bank
BRUa0141	2013Minharro#103	4	5	4	12	2	2	3	3	6	43	8	4	5	4	6	5	28	82	Cattle	B.abortus bv1	Brazil	abortus C	2007	MLVA Bank
BRUa0142	2013Minharro#104	4	5	4	12	2	2	3	3	6	43	9	4	4	3	6	4	28	235	Cattle	B.abortus bv1	Brazil	abortus C	2007	MLVA Bank
BRUa0143	2013Minharro#105	4	5	4	12	2	2	3	3	6	43	9	4	5	3	5	5	28	235	Cattle	B.abortus bv1	Brazil	abortus C		MLVA Bank
BRUa0144	2013Minharro#022	4	5	4	12	2	2	3	3	6	45	7	3	4	3	5	5	28	334	Cattle	B.abortus bv2	Brazil	abortus C	2006	MLVA Bank
BRUa0145	2013Minharro#023	4	5	4	12	2	2	3	3	6	45	7	3	5	3	4	5	28	334	Cattle	B.abortus bv2	Brazil	abortus C	2006	MLVA Bank
BRUa0146	2013Minharro#088	4	5	4	12	1	2	3	3	6	45	8	1	4	3	4	6	32	337	Cattle	B.abortus bv4	Brazil	abortus C	2002	MLVA Bank
BRUa0147	2013Minharro#089	3	5	3	12	2	2	3	3	7	43	9	7	5	3	3	3	40	322	Cattle	B.abortus bv6	Brazil	abortus C	2002	MLVA Bank
BRUa0148	2013Minharro#090	3	5	3	12	2	2	3	3	7	43	8	7	5	3	3	3	40	66	Cattle	B.abortus bv6	Brazil	abortus C	2002	MLVA Bank
BRUa0149	2018Vergnaud#0290	4	5	4	12	1	2	3	3	6	43	8	1	4	3	5	4	32	182	Cattle	B.abortus atypical	Canada	abortus C	1987	MLVA Bank
BRUa0150	GCA_001296965	3	5	4	12	2	2	3	3	6	43	8	4	4	3	4	5	33	76	Cattle	B.abortus	China	abortus C	2013	MLVA Bank
BRUa0151	GCA_001043295	4	5	3	12	2	2	3	1	6	43	8	6	6	7	3	3	36	72	Human	B.abortus	China	abortus C	2013	MLVA Bank
BRUa0152	2021Liu#003	4	5	4	12	2	2	3	3	6	43	8	3	4	3	3	5	28	82	Cattle	B.abortus bv2	China	abortus C	1955	MLVA Bank
BRUa0153	2021Liu#006	4	5	4	12	2	2	3	3	6	43	8	3	6	3	3	5	28	82	Cattle	B.abortus bv1	China	abortus C	1959	MLVA Bank
BRUa0154	2021Liu#001	4	5	3	12	2	2	3	1	6	43	8	4	6	6	3	3	36	72	Unknown	B.abortus bv3	China	abortus C	1953	MLVA Bank
BRUa0155	2013Jiang#092	4	5	3	12	2	2	3	1	6	43	8	4	7	7	3	3	36	72	Human	B.abortus bv3	China	abortus C	2011	MLVA Bank
BRUa0156	2013Jiang#093	4	5	3	12	2	2	3	1	6	43	8	4	6	7	3	3	36	72	Human	B.abortus bv3	China	abortus C	2011	MLVA Bank
BRUa0157	2021Liu#016	4	5	3	12	2	2	3	3	6	43	8	5	8	3	3	3	112	210	Yak	B.abortus bv9	China	abortus C	1980	MLVA Bank
BRUa0158	2021Liu#017	4	5	3	12	2	2	3	3	6	43	8	5	8	3	3	3	112	210	Sheep	B.abortus bv9	China	abortus C	1980	MLVA Bank
BRUa0159	2021Liu#018	4	5	3	12	2	2	3	3	6	43	8	5	8	3	3	3	112	210	Cattle	B.abortus bv9	China	abortus C	1980	MLVA Bank
BRUa0160	2021Liu#019	4	5	3	12	2	2	3	2	8	43	8	5	8	3	3	6	117	327	Yak	B.abortus bv9	China	abortus C	1980	MLVA Bank
BRUa0161	2021Liu#020	4	5	3	12	2	2	3	2	8	43	8	5	8	3	3	4	117	327	Goat	B.abortus bv9	China	abortus C	1980	MLVA Bank
BRUa0162	2021Liu#021	4	5	3	12	2	2	3	2	8	43	8	5	8	3	3	4	117	327	Cattle	B.abortus bv9	China	abortus C	1980	MLVA Bank
BRUa0163	2013Jiang#085	4	5	3	12	2	2	3	1	6	36	8	4	5	6	3	3	36	332	Cattle	B.abortus bv3	China	abortus C	2011	MLVA Bank
BRUa0164	2013Jiang#086	4	5	3	12	2	2	3	1	6	43	8	4	5	5	3	3	36	72	Cattle	B.abortus bv3	China	abortus C	2011	MLVA Bank
BRUa0165	2013Jiang#087	4	5	3	12	2	2	3	1	6	43	8	4	5	6	3	3	36	72	Cattle	B.abortus bv3	China	abortus C	2011	MLVA Bank
BRUa0166	2013Jiang#088	4	5	3	12	2	2	3	1	6	43	8	4	5	6	3	3	36	72	Cattle	B.abortus bv3	China	abortus C	2011	MLVA Bank
BRUa0167	2013Jiang#089	4	5	3	12	2	2	3	1	6	43	8	4	5	7	3	3	36	72	Cattle	B.abortus bv3	China	abortus C	2011	MLVA Bank
BRUa0168	2013Jiang#090	4	5	3	12	2	2	3	1	6	43	8	4	5	7	3	3	36	72	Cattle	B.abortus bv3	China	abortus C	2011	MLVA Bank
BRUa0169	2013Jiang#096	4	5	3	12	2	2	3	1	6	43	8	4	7	8	3	3	36	72	Cattle	B.abortus bv3	China	abortus C	2010	MLVA Bank
BRUa0170	2013Jiang#097	4	5	3	12	2	2	3	1	6	43	8	4	7	8	3	3	36	72	Cattle	B.abortus bv3	China	abortus C	2010	MLVA Bank
BRUa0171	2013Jiang#098	4	5	3	12	2	2	3	1	6	43	8	4	7	8	3	3	36	72	Cattle	B.abortus bv3	China	abortus C	2010	MLVA Bank
BRUa0172	2013Jiang#099	4	5	3	12	2	2	3	1	6	43	8	4	7	8	3	3	36	72	Cattle	B.abortus bv3	China	abortus C	2010	MLVA Bank
BRUa0173	2013Jiang#102	4	5	4	12	2	2	3	1	6	43	8	5	4	3	4	5	37	77	Cattle	B.abortus bv1	China	abortus C	1984	MLVA Bank
BRUa0174	2013Jiang#103	4	5	4	12	2	2	3	3	6	43	8	5	4	3	4	5	28	82	Cattle	B.abortus bv1	China	abortus C	1984	MLVA Bank
BRUa0175	2013Jiang#114	4	5	4	12	2	2	3	3	6	43	8	5	4	3	4	5	28	82	Ovine	B.abortus bv1	China	abortus C	1985	MLVA Bank
BRUa0176	2013Jiang#115	4	5	4	12	2	2	3	3	6	43	8	5	4	3	4	5	28	82	Ovine	B.abortus bv1	China	abortus C	1985	MLVA Bank
BRUa0177	2013Jiang#116	4	5	4	12	2	2	3	3	6	43	8	5	4	3	4	5	28	82	Ovine	B.abortus bv1	China	abortus C	1985	MLVA Bank
BRUa0178	2017Liu#117	4	5	4	12	2	2	3	3	6	43	8	3	7	2	2	4	28	82	Ovine	B.abortus bv1	China	abortus C	2016	MLVA Bank
BRUa0179	2017Liu#118	4	5	4	12	2	2	3	3	6	43	8	3	7	2	2	3	28	82	Ovine	B.abortus bv1	China	abortus C	2016	MLVA Bank
BRUa0180	2013Jiang#095	4	5	4	12	2	2	3	2	6	43	8	6	6	7	3	3	30	78	Human	B.abortus bv3	China	abortus C	2012	MLVA Bank
BRUa0181	2013Jiang#100	4	5	3	12	2	2	3	1	6	43	8	6	4	8	3	3	36	72	Cattle	B.abortus bv3	China	abortus C	1984	MLVA Bank
BRUa0182	2013Jiang#101	4	5	2	12	2	2	3	1	6	43	8	5	4	8	3	3	116	331	Cattle	B.abortus bv3	China	abortus C	1984	MLVA Bank
BRUa0183	2013Jiang#104	4	5	3	12	2	2	3	3	6	43	8	5	4	7	3	3	112	210	Cattle	B.abortus bv3	China	abortus C	1984	MLVA Bank
BRUa0184	2013Jiang#105	4	5	3	12	2	2	3	2	6	43	8	6	4	4	3	3	117	328	Cattle	B.abortus bv3	China	abortus C	1985	MLVA Bank
BRUa0185	2013Jiang#106	4	5	3	12	2	2	3	1	6	43	8	5	4	4	3	3	36	72	Cattle	B.abortus bv3	China	abortus C	1985	MLVA Bank
BRUa0186	2013Jiang#107	4	5	3	12	2	2	3	1	6	43	8	5	4	8	3	3	36	72	Cattle	B.abortus bv3	China	abortus C	1985	MLVA Bank
BRUa0187	2013Jiang#108	4	5	3	12	2	2	3	1	6	43	8	6	7	7	3	3	36	72	Cattle	B.abortus bv3	China	abortus C	1985	MLVA Bank
BRUa0188	2013Jiang#109	4	5	3	12	2	2	3	1	6	43	8	5	7	9	3	3	36	72	Ovine	B.abortus bv3	China	abortus C	1985	MLVA Bank
BRUa0189	2013Jiang#110	4	5	3	12	2	2	3	3	6	43	8	5	4	3	3	3	112	210	Cattle	B.abortus bv3	China	abortus C	1985	MLVA Bank
BRUa0190	2013Jiang#111	4	5	3	12	2	2	3	3	7	43	8	5	4	3	3	3	112	326	Cattle	B.abortus bv3	China	abortus C	1985	MLVA Bank
BRUa0191	2013Jiang#112	4	5	3	12	2	2	3	3	7	43	8	5	4	3	3	3	112	326	Cattle	B.abortus bv3	China	abortus C	1985	MLVA Bank
BRUa0192	2013Jiang#113	4	5	3	12	2	2	3	2	8	43	8	5	6	3	3	3	117	327	Cattle	B.abortus bv3	China	abortus C	1985	MLVA Bank
BRUa0193	2013Jiang#117	4	5	3	12	2	2	3	1	6	43	8	5	7	10	3	3	36	72	Cattle	B.abortus bv3	China	abortus C	1985	MLVA Bank
BRUa0194	2013Jiang#118	4	5	3	12	2	2	3	3	7	43	8	6	4	3	4	3	112	326	Cattle	B.abortus bv3	China	abortus C	1985	MLVA Bank
BRUa0195	2013Jiang#119	4	5	3	12	2	2	3	1	6	43	8	5	4	4	3	5	36	72	Cattle	B.abortus bv3	China	abortus C	1988	MLVA Bank
BRUa0196	2013Jiang#120	4	5	3	12	2	2	3	1	6	43	8	5	4	8	3	3	36	72	Cattle	B.abortus bv3	China	abortus C	1988	MLVA Bank
BRUa0197	2013Jiang#121	4	5	3	12	2	2	3	1	6	43	8	5	4	6	3	3	36	72	Cattle	B.abortus bv3	China	abortus C	1988	MLVA Bank
BRUa0198	2013Jiang#122	4	5	3	12	2	2	3	1	6	43	8	5	4	6	3	3	36	72	Cattle	B.abortus bv3	China	abortus C	1988	MLVA Bank
BRUa0199	2013Jiang#123	4	5	3	12	2	2	3	1	6	43	8	5	4	6	3	3	36	72	Cattle	B.abortus bv3	China	abortus C	1988	MLVA Bank
BRUa0200	2013Jiang#124	4	5	3	12	2	2	3	1	6	43	8	5	4	6	3	3	36	72	Cattle	B.abortus bv3	China	abortus C	1988	MLVA Bank
BRUa0201	2013Jiang#125	4	5	3	12	2	2	3	1	6	43	8	5	4	7	3	3	36	72	Cattle	B.abortus bv3	China	abortus C	1988	MLVA Bank
BRUa0202	2013Jiang#126	4	5	3	12	2	2	3	1	6	43	8	5	4	7	3	3	36	72	Cattle	B.abortus bv3	China	abortus C	1988	MLVA Bank
BRUa0203	2013Jiang#127	4	5	3	12	2	2	3	2	6	43	8	5	4	3	3	3	117	328	Cattle	B.abortus bv3	China	abortus C	1988	MLVA Bank
BRUa0204	2013Jiang#128	4	5	3	12	2	2	3	1	6	43	8	5	4	7	3	3	36	72	Cattle	B.abortus bv3	China	abortus C	1988	MLVA Bank
BRUa0205	2013Jiang#129	4	5	3	12	2	2	3	3	6	43	8	5	4	3	3	3	112	210	Cattle	B.abortus bv3	China	abortus C	1988	MLVA Bank
BRUa0206	2013Jiang#130	4	5	3	12	2	2	3	1	6	43	8	6	4	4	3	3	36	72	Ovine	B.abortus bv3	China	abortus C	1988	MLVA Bank
BRUa0207	2013Jiang#131	4	5	3	12	2	2	3	1	6	43	8	6	4	7	3	3	36	72	Cattle	B.abortus bv3	China	abortus C	1988	MLVA Bank
BRUa0208	2013Jiang#132	4	5	3	12	2	2	3	1	6	43	8	5	7	8	3	3	36	72	Cattle	B.abortus bv3	China	abortus C	1989	MLVA Bank
BRUa0209	2013Jiang#133	4	5	3	12	2	2	3	1	6	43	8	5	7	8	3	3	36	72	Cattle	B.abortus bv3	China	abortus C	1989	MLVA Bank
BRUa0210	2013Jiang#134	4	5	3	12	2	2	3	3	7	43	8	6	4	3	4	3	112	326	Cattle	B.abortus bv3	China	abortus C	1989	MLVA Bank
BRUa0211	2013Jiang#135	4	5	3	12	2	2	3	1	6	43	9	5	4	6	3	3	36	330	Cattle	B.abortus bv3	China	abortus C	1989	MLVA Bank
BRUa0212	2013Jiang#136	4	5	3	12	2	2	3	1	6	43	8	5	4	5	3	3	36	72	Cattle	B.abortus bv3	China	abortus C	1989	MLVA Bank
BRUa0213	2013Jiang#137	4	5	3	12	2	2	3	1	6	43	8	5	4	5	3	3	36	72	Cattle	B.abortus bv3	China	abortus C	1989	MLVA Bank
BRUa0214	2013Jiang#138	4	5	3	12	2	2	3	1	6	43	8	5	4	5	3	3	36	72	Cattle	B.abortus bv3	China	abortus C	1989	MLVA Bank
BRUa0215	2013Jiang#139	4	5	3	12	2	2	3	1	6	43	8	5	4	5	3	3	36	72	Cattle	B.abortus bv3	China	abortus C	1989	MLVA Bank
BRUa0216	2013Jiang#140	4	5	3	12	2	2	3	1	6	43	8	6	4	7	3	3	36	72	Cattle	B.abortus bv3	China	abortus C	1990	MLVA Bank
BRUa0217	2013Jiang#141	4	5	3	12	2	2	3	1	6	43	8	5	4	7	3	3	36	72	Cattle	B.abortus bv3	China	abortus C	1990	MLVA Bank
BRUa0218	2013Jiang#142	4	5	3	12	2	2	3	1	6	43	8	5	4	8	3	3	36	72	Cattle	B.abortus bv3	China	abortus C	1990	MLVA Bank
BRUa0219	2013Jiang#143	4	5	3	12	2	2	3	1	6	43	8	5	7	8	3	3	36	72	Cattle	B.abortus bv3	China	abortus C	1990	MLVA Bank
BRUa0220	2013Jiang#144	4	5	3	12	2	2	3	1	6	43	8	5	7	8	3	3	36	72	Cattle	B.abortus bv3	China	abortus C	1990	MLVA Bank
BRUa0221	2013Jiang#145	4	5	3	12	2	2	3	1	6	43	8	5	4	10	3	3	36	72	Cattle	B.abortus bv3	China	abortus C	1990	MLVA Bank
BRUa0222	2013Jiang#146	4	5	3	12	2	2	3	1	6	43	8	6	4	5	3	3	36	72	Cattle	B.abortus bv3	China	abortus C	1990	MLVA Bank
BRUa0223	2013Jiang#147	4	5	3	12	2	2	3	1	6	43	8	5	4	12	3	3	36	72	Cattle	B.abortus bv3	China	abortus C	1992	MLVA Bank
BRUa0224	2013Jiang#148	4	5	3	12	2	2	3	3	6	43	8	5	4	3	3	5	112	210	Cattle	B.abortus bv3	China	abortus C	1993	MLVA Bank
BRUa0225	2013Jiang#149	4	5	3	12	2	2	3	3	6	43	8	5	4	3	3	5	112	210	Cattle	B.abortus bv3	China	abortus C	1993	MLVA Bank
BRUa0226	2013Jiang#150	4	5	3	12	2	2	3	1	6	43	8	5	4	7	3	3	36	72	Cattle	B.abortus bv3	China	abortus C	1994	MLVA Bank
BRUa0227	2013Jiang#151	4	5	3	12	2	2	3	1	6	43	8	5	4	7	3	3	36	72	Cattle	B.abortus bv3	China	abortus C	1995	MLVA Bank
BRUa0228	2013Jiang#152	4	5	3	12	2	2	3	1	6	43	8	5	5	7	3	3	36	72	Cattle	B.abortus bv3	China	abortus C	1995	MLVA Bank
BRUa0229	2021Liu#028	4	5	3	12	2	2	3	1	6	43	8	4	6	4	3	3	36	72	Cattle	B.abortus bv3	China	abortus C	1990	MLVA Bank
BRUa0230	2021Liu#014	4	5	3	12	3	1	5	2	6	41	9	4	4	3	4	3	202	402	Cattle	B.abortus bv3	China	Thailand'?	1973	MLVA Bank
BRUa0231	2021Liu#015	4	5	3	12	3	1	5	2	7	41	9	4	6	6	3	3	202	403	Human	B.abortus bv3	China	Thailand'?	1979	MLVA Bank
BRUa0232	2017Liu#176	4	5	3	12	2	2	3	3	6	43	8	5	4	3	3	3	112	210	Yak	B.abortus bv3	China	abortus C	2015	MLVA Bank
BRUa0233	2017Liu#177	4	5	3	12	2	2	3	3	6	43	8	6	4	3	3	3	112	210	Yak	B.abortus bv3	China	abortus C	2015	MLVA Bank
BRUa0234	2017Liu#178	4	5	3	12	2	2	3	3	6	43	8	6	4	3	3	3	112	210	Yak	B.abortus bv3	China	abortus C	2015	MLVA Bank
BRUa0235	2021Liu#002	4	5	4	12	2	2	3	3	6	41	8	3	4	3	3	5	28	181	Cattle	B.abortus bv1	China	abortus C	1954	MLVA Bank
BRUa0236	2021Liu#013	4	5	4	12	2	2	3	1	6	43	8	3	4	3	3	3	37	77	Cattle	B.abortus bv1	China	abortus C	1964	MLVA Bank
BRUa0237	2021Liu#011	4	5	4	12	2	2	3	1	6	43	8	3	5	3	4	3	37	77	Human	B.abortus bv1	China	abortus C	1963	MLVA Bank
BRUa0238	2021Liu#012	4	5	4	12	2	2	3	3	5	43	8	3	5	3	4	5	28	83	Human	B.abortus bv1	China	abortus C	1963	MLVA Bank
BRUa0239	2021Liu#026	4	5	4	12	2	2	3	1	6	43	8	4	4	3	4	3	37	77	Yak	B.abortus bv1	China	abortus C	1981	MLVA Bank
BRUa0240	2021Liu#027	4	5	4	12	2	2	3	3	6	43	8	4	4	3	4	5	28	82	Yak	B.abortus bv2	China	abortus C	1981	MLVA Bank
BRUa0241	2021Liu#004	4	5	4	12	2	2	3	1	6	43	8	3	6	3	3	3	37	77	Human	B.abortus bv1	China	abortus C	1957	MLVA Bank
BRUa0242	2021Liu#005	4	5	4	12	2	2	3	3	6	43	8	3	6	3	3	5	28	82	Human	B.abortus bv1	China	abortus C	1957	MLVA Bank
BRUa0243	2021Liu#007	4	5	4	12	2	2	3	3	6	43	8	3	6	3	3	5	28	82	Human	B.abortus bv1	China	abortus C	1960	MLVA Bank
BRUa0244	2021Liu#008	4	5	4	12	2	2	3	3	6	43	8	3	6	3	3	5	28	82	Human	B.abortus bv1	China	abortus C	1960	MLVA Bank
BRUa0245	2013Jiang#083	4	5	3	12	2	2	3	1	6	43	8	4	6	5	3	3	36	72	Cattle	B.abortus bv3	China	abortus C	2011	MLVA Bank
BRUa0246	2013Jiang#084	4	5	3	12	2	2	3	1	6	43	8	4	5	11	3	3	36	72	Cattle	B.abortus bv3	China	abortus C	2011	MLVA Bank
BRUa0247	2013Jiang#091	4	5	3	12	2	2	3	1	6	43	8	5	5	5	3	3	36	72	Cattle	B.abortus bv3	China	abortus C	2011	MLVA Bank
BRUa0248	2021Liu#009	4	5	3	12	2	2	3	3	6	43	8	3	7	11	3	5	112	210	Cattle	B.abortus bv3	China	abortus C	1961	MLVA Bank
BRUa0249	2021Liu#010	4	5	3	12	2	2	3	2	6	43	8	3	7	11	3	3	117	328	Cattle	B.abortus bv3	China	abortus C	1961	MLVA Bank
BRUa0250	2021Liu#022	4	5	3	12	2	2	3	1	6	43	8	5	8	3	3	3	36	72	Cattle	B.abortus bv9	China	abortus C	1980	MLVA Bank
BRUa0251	2021Liu#023	4	5	3	12	2	2	3	1	6	43	8	5	8	3	3	3	36	72	Cattle	B.abortus bv9	China	abortus C	1980	MLVA Bank
BRUa0252	2021Liu#024	4	5	3	12	2	2	3	3	6	43	8	5	8	3	3	3	112	210	Cattle	B.abortus bv9	China	abortus C	1980	MLVA Bank
BRUa0253	2021Liu#025	4	5	3	12	2	2	3	3	6	43	8	5	8	3	3	3	112	210	Cattle	B.abortus bv9	China	abortus C	1980	MLVA Bank
BRUa0254	2013Jiang#094	4	5	3	12	2	2	3	1	6	43	8	4	6	7	3	3	36	72	Human	B.abortus bv3	China	abortus C	2006	MLVA Bank
BRUa0255	2017Hernández-Mora#001	4	5	4	12	2	1	3	3	6	43	8	3	4	3	3	5	29	80	Cattle	B.abortus	Costa Rica	abortus C	2003	MLVA Bank
BRUa0256	2017Hernández-Mora#002	4	5	4	12	2	1	3	3	6	43	8	3	4	3	3	5	29	80	Cattle	B.abortus	Costa Rica	abortus C	2003	MLVA Bank
BRUa0257	2017Hernández-Mora#003	4	5	4	12	2	3	3	3	6	43	8	3	7	3	3	5	27	79	Cattle	B.abortus	Costa Rica	abortus C_RB51_2308	2012	MLVA Bank
BRUa0258	2017Hernández-Mora#004	4	5	4	12	2	3	3	3	6	41	8	3	7	3	3	5	27	372	Cattle	B.abortus	Costa Rica	abortus C_RB51_2308	2010	MLVA Bank
BRUa0259	2017Hernández-Mora#005	4	5	4	12	2	3	3	3	6	43	8	6	5	3	3	6	27	79	Cattle	B.abortus	Costa Rica	abortus C	2011	MLVA Bank
BRUa0260	2017Hernández-Mora#006	4	5	4	12	2	3	3	3	6	43	8	6	5	3	3	6	27	79	Cattle	B.abortus	Costa Rica	abortus C	2010	MLVA Bank
BRUa0261	2017Hernández-Mora#007	4	5	4	12	2	3	3	3	6	41	8	3	7	3	3	5	27	372	Cattle	B.abortus	Costa Rica	abortus C_RB51_2308	2010	MLVA Bank
BRUa0262	2017Hernández-Mora#008	4	5	4	12	2	2	3	3	6	43	8	3	4	3	3	5	28	82	Cattle	B.abortus	Costa Rica	abortus C	2004	MLVA Bank
BRUa0263	2017Hernández-Mora#009	4	5	4	12	2	2	3	3	6	43	8	3	5	3	3	5	28	82	Cattle	B.abortus	Costa Rica	abortus C	2004	MLVA Bank
BRUa0264	2017Hernández-Mora#010	4	5	4	12	2	2	3	3	6	43	8	3	5	3	3	5	28	82	Cattle	B.abortus	Costa Rica	abortus C	2004	MLVA Bank
BRUa0265	2017Hernández-Mora#011	4	5	4	12	2	2	3	3	6	43	8	3	5	3	3	5	28	82	Cattle	B.abortus	Costa Rica	abortus C	2004	MLVA Bank
BRUa0266	2017Hernández-Mora#012	4	5	4	12	2	2	3	3	6	43	8	3	5	3	3	5	28	82	Cattle	B.abortus	Costa Rica	abortus C	2004	MLVA Bank
BRUa0267	2017Hernández-Mora#013	4	5	4	12	2	2	3	3	6	43	8	3	4	3	3	5	28	82	Cattle	B.abortus	Costa Rica	abortus C	2004	MLVA Bank
BRUa0268	2017Hernández-Mora#014	4	5	4	12	2	2	3	3	6	43	8	3	5	3	3	5	28	82	Cattle	B.abortus	Costa Rica	abortus C	2004	MLVA Bank
BRUa0269	2017Hernández-Mora#015	4	5	4	12	2	2	3	3	6	43	8	3	5	3	3	5	28	82	Cattle	B.abortus	Costa Rica	abortus C	2004	MLVA Bank
BRUa0270	2017Hernández-Mora#016	4	5	4	12	2	2	3	3	6	43	8	3	5	3	3	5	28	82	Cattle	B.abortus	Costa Rica	abortus C	2005	MLVA Bank
BRUa0271	2017Hernández-Mora#017	4	5	4	12	2	2	3	3	6	43	8	4	5	3	3	5	28	82	Cattle	B.abortus	Costa Rica	abortus C	2005	MLVA Bank
BRUa0272	2017Hernández-Mora#018	4	5	4	12	2	2	3	3	6	43	8	3	5	3	3	5	28	82	Cattle	B.abortus	Costa Rica	abortus C	2004	MLVA Bank
BRUa0273	2017Hernández-Mora#019	4	5	4	12	2	2	3	3	6	43	8	4	5	3	3	5	28	82	Cattle	B.abortus	Costa Rica	abortus C	2005	MLVA Bank
BRUa0274	2017Hernández-Mora#020	4	5	4	12	2	2	3	3	6	43	8	4	5	3	3	5	28	82	Cattle	B.abortus	Costa Rica	abortus C	2005	MLVA Bank
BRUa0275	2017Hernández-Mora#021	4	5	4	12	2	2	3	3	6	43	8	4	5	3	3	5	28	82	Cattle	B.abortus	Costa Rica	abortus C	2005	MLVA Bank
BRUa0276	2017Hernández-Mora#022	4	5	4	12	2	3	3	3	6	43	8	3	4	3	3	5	27	79	Cattle	B.abortus	Costa Rica	abortus C	2005	MLVA Bank
BRUa0277	2017Hernández-Mora#023	4	5	4	12	2	2	3	3	6	43	8	3	5	3	3	5	28	82	Cattle	B.abortus	Costa Rica	abortus C	2005	MLVA Bank
BRUa0278	2017Hernández-Mora#024	4	5	4	12	2	2	3	3	6	43	8	3	5	3	3	5	28	82	Cattle	B.abortus	Costa Rica	abortus C	2005	MLVA Bank
BRUa0279	2017Hernández-Mora#025	4	5	4	12	2	2	3	3	6	43	8	3	5	3	3	5	28	82	Cattle	B.abortus	Costa Rica	abortus C	2005	MLVA Bank
BRUa0280	2017Hernández-Mora#026	4	5	4	12	2	2	3	3	6	43	8	3	5	3	3	5	28	82	Cattle	B.abortus	Costa Rica	abortus C	2005	MLVA Bank
BRUa0281	2017Hernández-Mora#027	4	5	4	12	2	1	3	3	6	43	8	3	4	3	3	5	29	80	Cattle	B.abortus	Costa Rica	abortus C	2003	MLVA Bank
BRUa0282	2017Hernández-Mora#028	4	5	4	12	2	3	3	3	6	43	8	3	7	3	3	5	27	79	Cattle	B.abortus	Costa Rica	abortus C_RB51_2308	2003	MLVA Bank
BRUa0283	2017Hernández-Mora#029	4	5	4	12	2	2	3	3	6	43	8	3	5	3	3	5	28	82	Cattle	B.abortus	Costa Rica	abortus C	2004	MLVA Bank
BRUa0284	2017Hernández-Mora#030	4	5	4	12	2	2	3	3	6	43	8	4	5	3	3	5	28	82	Cattle	B.abortus	Costa Rica	abortus C	2003	MLVA Bank
BRUa0285	2017Hernández-Mora#031	4	5	4	12	2	3	3	3	6	43	8	3	7	3	3	5	27	79	Cattle	B.abortus	Costa Rica	abortus C_RB51_2308	2003	MLVA Bank
BRUa0286	2017Hernández-Mora#032	4	5	4	12	2	2	3	3	6	43	8	3	5	3	3	5	28	82	Cattle	B.abortus	Costa Rica	abortus C	2003	MLVA Bank
BRUa0287	2017Hernández-Mora#033	4	5	4	12	2	1	3	3	6	43	8	3	4	3	3	5	29	80	Cattle	B.abortus	Costa Rica	abortus C	2003	MLVA Bank
BRUa0288	2017Hernández-Mora#034	4	5	4	11	2	3	3	3	5	42	8	3	6	3	3	6	192	381	Cattle	B.abortus	Costa Rica	abortus C	2003	MLVA Bank
BRUa0289	2017Hernández-Mora#035	4	5	4	12	2	3	3	3	6	43	8	3	7	3	3	5	27	79	Cattle	B.abortus	Costa Rica	abortus C_RB51_2308	2003	MLVA Bank
BRUa0290	2017Hernández-Mora#036	4	5	4	12	2	1	3	3	6	43	8	3	4	3	3	5	29	80	Cattle	B.abortus	Costa Rica	abortus C	2003	MLVA Bank
BRUa0291	2017Hernández-Mora#037	4	5	4	11	2	3	3	3	5	42	8	3	6	3	3	6	192	381	Cattle	B.abortus	Costa Rica	abortus C	2003	MLVA Bank
BRUa0292	2017Hernández-Mora#038	4	5	4	12	2	3	3	3	6	43	8	3	7	3	3	5	27	79	Cattle	B.abortus	Costa Rica	abortus C_RB51_2308	2003	MLVA Bank
BRUa0293	2017Hernández-Mora#039	4	5	4	12	2	3	3	3	6	43	8	3	7	3	3	5	27	79	Cattle	B.abortus	Costa Rica	abortus C_RB51_2308	2003	MLVA Bank
BRUa0294	2017Hernández-Mora#040	4	5	4	12	2	2	3	3	6	43	8	3	5	3	3	5	28	82	Cattle	B.abortus	Costa Rica	abortus C	2004	MLVA Bank
BRUa0295	2017Hernández-Mora#041	4	5	4	11	2	3	3	3	5	40	8	3	6	3	3	6	192	382	Cattle	B.abortus	Costa Rica	abortus C	2003	MLVA Bank
BRUa0296	2017Hernández-Mora#042	4	5	4	12	2	3	3	3	6	43	8	3	7	3	3	5	27	79	Cattle	B.abortus	Costa Rica	abortus C_RB51_2308	2003	MLVA Bank
BRUa0297	2017Hernández-Mora#043	4	5	4	12	2	1	3	3	6	43	8	3	4	3	3	5	29	80	Cattle	B.abortus	Costa Rica	abortus C	2003	MLVA Bank
BRUa0298	2017Hernández-Mora#044	4	5	4	12	2	1	3	3	6	43	8	3	5	3	3	5	29	80	Cattle	B.abortus	Costa Rica	abortus C	2003	MLVA Bank
BRUa0299	2017Hernández-Mora#045	4	5	4	12	2	1	3	3	6	43	8	3	4	3	3	5	29	80	Cattle	B.abortus	Costa Rica	abortus C	2003	MLVA Bank
BRUa0300	2017Hernández-Mora#046	4	5	4	12	2	3	3	3	6	43	8	3	7	3	3	5	27	79	Cattle	B.abortus	Costa Rica	abortus C_RB51_2308	2003	MLVA Bank
BRUa0301	2017Hernández-Mora#047	4	5	4	12	2	3	3	3	5	42	8	3	6	3	3	6	27	373	Cattle	B.abortus	Costa Rica	abortus C	2003	MLVA Bank
BRUa0302	2017Hernández-Mora#048	4	5	4	12	2	1	3	3	6	43	8	3	4	3	3	5	29	80	Cattle	B.abortus	Costa Rica	abortus C	2003	MLVA Bank
BRUa0303	2017Hernández-Mora#049	4	5	4	12	2	1	3	3	6	43	8	3	4	3	3	5	29	80	Cattle	B.abortus	Costa Rica	abortus C	2003	MLVA Bank
BRUa0304	2017Hernández-Mora#050	4	5	4	12	2	2	3	3	6	43	8	3	5	3	3	5	28	82	Cattle	B.abortus	Costa Rica	abortus C	2004	MLVA Bank
BRUa0305	2017Hernández-Mora#051	4	5	4	12	2	1	3	3	6	43	8	3	4	3	3	5	29	80	Cattle	B.abortus	Costa Rica	abortus C	2003	MLVA Bank
BRUa0306	2017Hernández-Mora#052	4	5	4	12	2	1	3	3	6	43	8	3	4	3	3	5	29	80	Cattle	B.abortus	Costa Rica	abortus C	2003	MLVA Bank
BRUa0307	2017Hernández-Mora#053	4	5	4	12	2	1	3	3	6	43	8	3	4	3	3	5	29	80	Cattle	B.abortus	Costa Rica	abortus C	2003	MLVA Bank
BRUa0308	2017Hernández-Mora#054	4	5	4	12	2	1	3	3	6	43	8	3	4	3	3	5	29	80	Cattle	B.abortus	Costa Rica	abortus C	2003	MLVA Bank
BRUa0309	2017Hernández-Mora#055	4	5	4	12	2	3	3	3	6	43	8	3	7	3	3	5	27	79	Cattle	B.abortus	Costa Rica	abortus C_RB51_2308	2012	MLVA Bank
BRUa0310	2017Hernández-Mora#056	4	5	4	12	2	2	3	3	6	43	8	3	5	3	3	5	28	82	Cattle	B.abortus	Costa Rica	abortus C	2004	MLVA Bank
BRUa0311	2017Hernández-Mora#057	4	5	4	12	2	2	3	3	6	43	8	3	5	3	3	5	28	82	Cattle	B.abortus	Costa Rica	abortus C	2004	MLVA Bank
BRUa0312	2017Hernández-Mora#058	4	5	4	12	2	2	3	3	6	43	8	3	5	3	3	5	28	82	Cattle	B.abortus	Costa Rica	abortus C	2004	MLVA Bank
BRUa0313	2017Hernández-Mora#059	4	5	4	12	2	2	3	3	6	43	8	3	5	3	3	5	28	82	Cattle	B.abortus	Costa Rica	abortus C	2004	MLVA Bank
BRUa0314	2017Hernández-Mora#060	4	5	4	12	2	2	3	3	6	43	8	4	5	3	3	5	28	82	Cattle	B.abortus	Costa Rica	abortus C	2003	MLVA Bank
BRUa0315	2017Hernández-Mora#061	4	5	4	12	2	3	3	3	6	43	8	7	5	3	3	5	27	79	Cattle	B.abortus	Costa Rica	abortus C	2014	MLVA Bank
BRUa0316	2017Hernández-Mora#062	4	5	4	12	2	3	3	3	6	43	8	7	5	3	3	5	27	79	Cattle	B.abortus	Costa Rica	abortus C	2014	MLVA Bank
BRUa0317	2017Hernández-Mora#063	4	5	4	12	2	2	3	3	6	43	8	3	4	3	3	5	28	82	Cattle	B.abortus	Costa Rica	abortus C	2011	MLVA Bank
BRUa0318	2017Hernández-Mora#064	4	5	4	12	2	3	3	3	6	43	8	7	4	3	3	5	27	79	Cattle	B.abortus	Costa Rica	abortus C	2014	MLVA Bank
BRUa0319	2017Hernández-Mora#065	4	5	3	12	2	2	3	3	6	43	8	3	5	3	3	5	112	210	Cattle	B.abortus	Costa Rica	abortus C	2015	MLVA Bank
BRUa0320	2017Hernández-Mora#066	4	5	3	12	2	2	3	3	6	43	8	3	5	3	3	5	112	210	Cattle	B.abortus	Costa Rica	abortus C	2015	MLVA Bank
BRUa0321	2017Hernández-Mora#067	4	5	3	12	2	3	3	3	6	43	8	3	5	3	3	5	191	383	Cattle	B.abortus	Costa Rica	abortus C	2015	MLVA Bank
BRUa0322	2017Hernández-Mora#068	4	5	4	12	2	2	3	3	6	43	8	4	3	3	3	5	28	82	Cattle	B.abortus	Costa Rica	abortus C	2015	MLVA Bank
BRUa0323	2017Hernández-Mora#069	4	5	4	12	2	2	3	3	6	43	8	5	5	3	3	5	28	82	Cattle	B.abortus	Costa Rica	abortus C	2015	MLVA Bank
BRUa0324	2017Hernández-Mora#070	4	5	4	12	2	2	3	3	6	43	8	8	5	3	3	5	28	82	Cattle	B.abortus	Costa Rica	abortus C	2015	MLVA Bank
BRUa0325	2017Hernández-Mora#071	4	5	4	12	2	2	3	3	5	43	8	4	3	3	3	5	28	83	Cattle	B.abortus	Costa Rica	abortus C	2015	MLVA Bank
BRUa0326	2017Hernández-Mora#072	4	5	4	12	2	2	3	3	6	43	8	3	5	3	3	5	28	82	Cattle	B.abortus	Costa Rica	abortus C	2015	MLVA Bank
BRUa0327	2017Hernández-Mora#073	4	5	4	12	2	2	3	3	6	43	8	7	5	3	3	5	28	82	Cattle	B.abortus	Costa Rica	abortus C	2015	MLVA Bank
BRUa0328	2017Hernández-Mora#074	4	5	3	12	2	2	3	3	6	43	8	3	5	3	3	5	112	210	Cattle	B.abortus	Costa Rica	abortus C	2015	MLVA Bank
BRUa0329	2017Hernández-Mora#075	4	5	3	12	2	2	3	3	6	43	8	3	5	3	3	5	112	210	Cattle	B.abortus	Costa Rica	abortus C	2015	MLVA Bank
BRUa0330	2017Hernández-Mora#076	4	5	3	12	2	2	3	3	6	43	8	3	5	3	3	5	112	210	Cattle	B.abortus	Costa Rica	abortus C	2015	MLVA Bank
BRUa0331	2017Hernández-Mora#077	4	5	3	12	2	2	3	3	6	43	8	3	5	3	3	5	112	210	Cattle	B.abortus	Costa Rica	abortus C	2015	MLVA Bank
BRUa0332	2017Hernández-Mora#078	4	5	3	12	2	2	3	3	6	43	8	3	5	3	3	5	112	210	Cattle	B.abortus	Costa Rica	abortus C	2015	MLVA Bank
BRUa0333	2017Hernández-Mora#079	4	5	4	12	2	2	3	3	6	43	8	3	5	3	3	5	28	82	Cattle	B.abortus	Costa Rica	abortus C	2015	MLVA Bank
BRUa0334	2017Hernández-Mora#080	4	5	4	12	2	2	3	3	6	43	8	8	5	3	3	5	28	82	Cattle	B.abortus	Costa Rica	abortus C	2015	MLVA Bank
BRUa0335	2017Hernández-Mora#081	4	5	4	12	2	2	3	3	6	43	8	3	3	3	3	5	28	82	Cattle	B.abortus	Costa Rica	abortus C	2015	MLVA Bank
BRUa0336	2017Hernández-Mora#082	4	5	4	12	2	2	3	3	6	43	8	3	5	3	3	5	28	82	Cattle	B.abortus	Costa Rica	abortus C	2016	MLVA Bank
BRUa0337	2017Hernández-Mora#083	4	5	4	12	2	2	3	3	6	43	8	3	5	3	3	5	28	82	Cattle	B.abortus	Costa Rica	abortus C	2016	MLVA Bank
BRUa0338	2017Hernández-Mora#084	4	5	4	12	2	2	3	3	6	43	8	3	5	3	3	5	28	82	Cattle	B.abortus	Costa Rica	abortus C	2016	MLVA Bank
BRUa0339	2017Hernández-Mora#085	4	5	4	12	2	2	3	3	6	43	8	3	5	3	3	5	28	82	Cattle	B.abortus	Costa Rica	abortus C	2016	MLVA Bank
BRUa0340	2017Hernández-Mora#086	4	5	4	12	2	2	3	3	6	43	8	3	5	3	3	5	28	82	Cattle	B.abortus	Costa Rica	abortus C	2016	MLVA Bank
BRUa0341	2017Hernández-Mora#087	4	5	4	12	2	2	3	3	6	43	8	3	5	3	3	5	28	82	Cattle	B.abortus	Costa Rica	abortus C	2016	MLVA Bank
BRUa0342	2017Hernández-Mora#088	4	5	4	12	2	2	3	3	6	43	8	3	5	3	3	5	28	82	Cattle	B.abortus	Costa Rica	abortus C	2016	MLVA Bank
BRUa0343	2017Hernández-Mora#089	4	5	4	12	2	2	3	3	6	43	8	3	5	3	3	5	28	82	Cattle	B.abortus	Costa Rica	abortus C	2016	MLVA Bank
BRUa0344	2017Hernández-Mora#090	4	5	4	12	2	2	3	3	6	43	8	3	5	3	3	5	28	82	Cattle	B.abortus	Costa Rica	abortus C	2016	MLVA Bank
BRUa0345	2017Hernández-Mora#091	4	5	4	12	2	2	3	3	6	43	8	4	4	3	3	5	28	82	Cattle	B.abortus	Costa Rica	abortus C	2016	MLVA Bank
BRUa0346	2017Hernández-Mora#092	4	5	4	12	2	2	3	3	6	43	8	4	4	3	3	5	28	82	Cattle	B.abortus	Costa Rica	abortus C	2016	MLVA Bank
BRUa0347	2017Hernández-Mora#093	4	5	4	12	2	2	3	3	6	43	8	6	5	3	3	6	28	82	Cattle	B.abortus	Costa Rica	abortus C	2016	MLVA Bank
BRUa0348	2017Hernández-Mora#094	4	5	4	12	2	2	3	3	6	43	8	3	5	3	3	6	28	82	Cattle	B.abortus	Costa Rica	abortus C	2016	MLVA Bank
BRUa0349	2017Hernández-Mora#095	4	5	4	12	2	2	3	3	6	43	8	3	5	3	3	6	28	82	Cattle	B.abortus	Costa Rica	abortus C	2016	MLVA Bank
BRUa0350	2017Hernández-Mora#096	4	5	4	12	2	2	3	3	6	43	8	4	4	3	3	6	28	82	Cattle	B.abortus	Costa Rica	abortus C	2016	MLVA Bank
BRUa0351	2017Hernández-Mora#097	4	5	3	12	2	2	3	3	6	43	8	3	5	3	3	5	112	210	Cattle	B.abortus	Costa Rica	abortus C	2016	MLVA Bank
BRUa0352	2017Hernández-Mora#098	4	5	4	12	2	2	3	3	6	43	8	4	3	3	3	5	28	82	Cattle	B.abortus	Costa Rica	abortus C	2016	MLVA Bank
BRUa0353	2017Hernández-Mora#099	4	5	4	12	2	2	3	3	6	43	8	4	3	3	3	5	28	82	Cattle	B.abortus	Costa Rica	abortus C	2016	MLVA Bank
BRUa0354	2017Hernández-Mora#100	4	5	4	12	2	2	3	3	6	43	8	4	3	3	3	5	28	82	Cattle	B.abortus	Costa Rica	abortus C	2016	MLVA Bank
BRUa0355	2017Hernández-Mora#101	4	5	4	12	2	2	3	3	6	43	8	4	3	3	3	5	28	82	Cattle	B.abortus	Costa Rica	abortus C	2016	MLVA Bank
BRUa0356	2017Hernández-Mora#102	4	5	4	12	2	2	3	3	6	43	8	4	3	3	3	5	28	82	Cattle	B.abortus	Costa Rica	abortus C	2016	MLVA Bank
BRUa0357	2017Hernández-Mora#103	4	5	4	12	2	2	3	3	6	43	8	3	3	3	3	5	28	82	Cattle	B.abortus	Costa Rica	abortus C	2015	MLVA Bank
BRUa0358	2017Hernández-Mora#104	4	5	4	12	2	2	3	3	6	43	8	3	4	3	3	6	28	82	Cattle	B.abortus	Costa Rica	abortus C	2015	MLVA Bank
BRUa0359	2017Hernández-Mora#105	4	5	4	12	2	2	3	3	6	43	8	3	4	3	3	6	28	82	Cattle	B.abortus	Costa Rica	abortus C	2015	MLVA Bank
BRUa0360	2017Hernández-Mora#106	4	5	4	12	2	2	3	3	6	43	8	6	5	3	3	6	28	82	Cattle	B.abortus	Costa Rica	abortus C	2016	MLVA Bank
BRUa0361	2017Hernández-Mora#107	4	5	4	12	2	2	3	3	6	43	8	7	5	3	3	5	28	82	Cattle	B.abortus	Costa Rica	abortus C	2016	MLVA Bank
BRUa0362	2017Hernández-Mora#108	4	5	4	12	2	2	3	3	6	43	8	4	3	3	3	5	28	82	Cattle	B.abortus	Costa Rica	abortus C	2016	MLVA Bank
BRUa0363	2017Hernández-Mora#109	4	5	3	12	2	3	3	3	6	43	8	3	5	3	3	5	191	383	Cattle	B.abortus	Costa Rica	abortus C	2016	MLVA Bank
BRUa0364	2017Hernández-Mora#110	4	5	4	12	2	2	3	3	6	43	8	4	3	3	3	5	28	82	Cattle	B.abortus	Costa Rica	abortus C	2016	MLVA Bank
BRUa0365	2017Hernández-Mora#111	4	5	4	12	2	2	3	3	6	43	8	6	5	3	3	6	28	82	Cattle	B.abortus	Costa Rica	abortus C	2016	MLVA Bank
BRUa0366	2017Hernández-Mora#112	4	5	4	12	2	2	3	3	6	43	8	3	5	3	3	6	28	82	Cattle	B.abortus	Costa Rica	abortus C	2015	MLVA Bank
BRUa0367	2017Hernández-Mora#113	4	5	4	12	2	2	3	3	6	43	8	4	4	3	3	5	28	82	Cattle	B.abortus	Costa Rica	abortus C	2015	MLVA Bank
BRUa0368	2017Hernández-Mora#114	4	5	4	12	2	3	3	3	6	43	8	3	4	3	3	5	27	79	Cattle	B.abortus	Costa Rica	abortus C	2014	MLVA Bank
BRUa0369	2017Hernández-Mora#115	4	5	4	12	2	3	3	3	6	43	8	3	6	3	3	5	27	79	Cattle	B.abortus	Costa Rica	abortus C	2014	MLVA Bank
BRUa0370	2017Hernández-Mora#116	4	5	3	12	2	3	3	3	6	43	8	3	5	3	3	5	191	383	Cattle	B.abortus	Costa Rica	abortus C	2014	MLVA Bank
BRUa0371	2017Hernández-Mora#117	4	5	3	12	2	2	3	3	6	43	8	3	5	3	3	5	112	210	Cattle	B.abortus	Costa Rica	abortus C	2014	MLVA Bank
BRUa0372	2017Hernández-Mora#118	4	5	3	12	2	2	3	3	6	43	8	3	5	3	3	5	112	210	Cattle	B.abortus	Costa Rica	abortus C	2014	MLVA Bank
BRUa0373	2017Hernández-Mora#119	4	5	3	12	2	2	3	3	6	43	8	3	5	3	3	5	112	210	Cattle	B.abortus	Costa Rica	abortus C	2014	MLVA Bank
BRUa0374	2017Hernández-Mora#120	4	5	3	12	2	2	3	3	6	43	8	3	5	3	3	5	112	210	Cattle	B.abortus	Costa Rica	abortus C	2014	MLVA Bank
BRUa0375	2017Hernández-Mora#121	4	5	3	12	2	2	3	3	6	43	8	3	5	3	3	5	112	210	Cattle	B.abortus	Costa Rica	abortus C	2014	MLVA Bank
BRUa0376	2017Hernández-Mora#122	4	5	3	12	2	2	3	3	6	43	8	3	5	3	3	5	112	210	Cattle	B.abortus	Costa Rica	abortus C	2014	MLVA Bank
BRUa0377	2017Hernández-Mora#123	4	5	3	12	2	2	3	3	6	43	8	3	5	3	3	5	112	210	Cattle	B.abortus	Costa Rica	abortus C	2014	MLVA Bank
BRUa0378	2017Hernández-Mora#124	4	5	3	12	2	2	3	3	6	43	8	3	5	3	3	5	112	210	Cattle	B.abortus	Costa Rica	abortus C	2014	MLVA Bank
BRUa0379	2017Hernández-Mora#125	4	5	4	12	2	3	3	3	6	43	8	3	3	3	3	5	27	79	Cattle	B.abortus	Costa Rica	abortus C	2014	MLVA Bank
BRUa0380	2017Hernández-Mora#126	4	5	4	12	2	3	3	3	6	43	8	3	5	3	3	5	27	79	Cattle	B.abortus	Costa Rica	abortus C	2014	MLVA Bank
BRUa0381	2017Hernández-Mora#127	4	5	4	12	2	3	3	3	6	43	8	3	5	3	3	5	27	79	Cattle	B.abortus	Costa Rica	abortus C	2015	MLVA Bank
BRUa0382	2017Hernández-Mora#128	4	5	4	12	2	3	3	3	6	43	8	3	4	3	3	5	27	79	Cattle	B.abortus	Costa Rica	abortus C	2015	MLVA Bank
BRUa0383	2017Hernández-Mora#129	4	5	4	12	2	3	3	3	6	43	8	3	3	3	3	5	27	79	Cattle	B.abortus	Costa Rica	abortus C	2015	MLVA Bank
BRUa0384	2017Hernández-Mora#130	4	5	4	12	2	2	3	3	6	43	8	4	3	3	3	5	28	82	Cattle	B.abortus	Costa Rica	abortus C	2015	MLVA Bank
BRUa0385	2017Hernández-Mora#131	4	5	3	12	2	3	3	3	6	43	8	3	5	3	3	5	191	383	Cattle	B.abortus	Costa Rica	abortus C	2015	MLVA Bank
BRUa0386	2017Hernández-Mora#132	4	5	3	12	2	2	3	3	6	43	8	3	5	3	3	5	112	210	Cattle	B.abortus	Costa Rica	abortus C	2015	MLVA Bank
BRUa0387	2017Hernández-Mora#133	4	5	3	12	2	2	3	3	6	43	8	3	5	3	3	5	112	210	Cattle	B.abortus	Costa Rica	abortus C	2015	MLVA Bank
BRUa0388	2017Hernández-Mora#134	4	5	3	12	2	3	3	3	6	43	8	3	5	3	3	5	191	383	Cattle	B.abortus	Costa Rica	abortus C	2015	MLVA Bank
BRUa0389	2017Hernández-Mora#135	4	5	3	12	2	3	3	3	6	43	8	3	5	3	3	5	191	383	Cattle	B.abortus	Costa Rica	abortus C	2015	MLVA Bank
BRUa0390	2017Hernández-Mora#136	4	5	3	12	2	2	3	3	6	43	8	3	5	3	3	5	112	210	Cattle	B.abortus	Costa Rica	abortus C	2015	MLVA Bank
BRUa0391	2017Hernández-Mora#137	4	5	4	12	2	2	3	3	6	43	8	5	5	3	3	5	28	82	Cattle	B.abortus	Costa Rica	abortus C	2015	MLVA Bank
BRUa0392	2017Hernández-Mora#138	4	5	4	12	2	2	3	3	6	43	8	7	5	3	3	5	28	82	Cattle	B.abortus	Costa Rica	abortus C	2015	MLVA Bank
BRUa0393	2017Hernández-Mora#139	4	5	4	12	2	2	3	3	6	43	8	5	5	3	3	5	28	82	Cattle	B.abortus	Costa Rica	abortus C	2015	MLVA Bank
BRUa0394	2017Hernández-Mora#140	4	5	4	12	2	2	3	3	6	43	8	4	3	3	3	5	28	82	Cattle	B.abortus	Costa Rica	abortus C	2015	MLVA Bank
BRUa0395	2017Hernández-Mora#141	4	5	4	12	2	2	3	3	6	43	8	4	3	3	3	5	28	82	Cattle	B.abortus	Costa Rica	abortus C	2015	MLVA Bank
BRUa0396	2017Hernández-Mora#142	4	5	4	12	2	2	3	3	6	43	8	3	5	3	3	5	28	82	Cattle	B.abortus	Costa Rica	abortus C	2015	MLVA Bank
BRUa0397	2017Hernández-Mora#143	4	5	4	12	2	2	3	3	6	43	8	3	5	3	3	5	28	82	Cattle	B.abortus	Costa Rica	abortus C	2016	MLVA Bank
BRUa0398	2017Hernández-Mora#144	4	5	4	12	2	2	3	3	6	43	8	4	3	3	3	5	28	82	Cattle	B.abortus	Costa Rica	abortus C	2016	MLVA Bank
BRUa0399	2017Hernández-Mora#145	4	5	3	12	2	3	3	3	6	43	8	3	5	3	3	5	191	383	Cattle	B.abortus	Costa Rica	abortus C	2016	MLVA Bank
BRUa0400	2017Hernández-Mora#146	4	5	3	12	2	3	3	3	6	43	8	3	5	3	3	5	191	383	Cattle	B.abortus	Costa Rica	abortus C	2016	MLVA Bank
BRUa0401	2017Hernández-Mora#147	4	5	3	12	2	3	3	3	6	43	8	3	5	3	3	5	191	383	Cattle	B.abortus	Costa Rica	abortus C	2016	MLVA Bank
BRUa0402	2006LeFleche#105	4	5	4	12	2	2	3	3	6	43	8	3	4	3	3	5	28	82	Cattle	B.abortus bv1	Costa Rica	abortus C	1995	MLVA Bank
BRUa0403	2006LeFleche#002	4	5	4	12	2	2	3	3	5	43	8	3	5	3	4	5	28	83	Cattle	B.abortus bv1	England	abortus C		MLVA Bank
BRUa0404	2009Her#001	4	5	4	12	2	2	3	3	5	43	8	3	5	3	4	5	28	83	Cattle	B.abortus bv1	England	abortus C		MLVA Bank
BRUa0405	2006LeFleche#003	4	5	4	12	2	1	3	3	6	43	8	3	4	3	3	5	29	80	Cattle	B.abortus bv2	England	abortus C		MLVA Bank
BRUa0406	2009Her#002	4	5	4	12	2	1	3	3	6	43	8	3	4	3	3	5	29	80	Cattle	B.abortus bv2	England	abortus C		MLVA Bank
BRUa0407	2006LeFleche#005	4	5	4	12	2	2	3	2	6	43	8	3	4	3	3	5	30	78	Cattle	B.abortus bv4	England	abortus C		MLVA Bank
BRUa0408	2009Her#004	4	5	4	12	2	2	3	2	6	43	8	3	4	3	3	5	30	78	Cattle	B.abortus bv4	England	abortus C		MLVA Bank
BRUa0409	2006LeFleche#006	3	5	3	12	2	2	2	3	7	43	8	6	7	3	3	3	39	67	Cattle	B.abortus bv5	England	abortus C		MLVA Bank
BRUa0410	2009Her#005	3	5	3	12	2	2	2	3	7	43	8	6	7	3	3	3	39	67	Cattle	B.abortus bv5	England	abortus C		MLVA Bank
BRUa0411	2006LeFleche#007	3	5	3	12	2	2	2	3	7	43	8	6	6	3	3	3	39	67	Cattle	B.abortus bv9	England	abortus C		MLVA Bank
BRUa0412	2009Her#007	3	5	3	12	2	2	2	3	7	43	8	6	6	3	3	3	39	67	Cattle	B.abortus bv9	England	abortus C		MLVA Bank
BRUa0413	2006LeFleche#103	4	5	4	12	2	2	3	3	6	43	8	4	4	3	3	4	28	82	Chamois	B.abortus bv1	France	abortus C	1995	MLVA Bank
BRUa0414	2006LeFleche#102	3	5	4	12	2	2	3	3	6	43	8	5	7	3	4	4	33	76	Cattle	B.abortus bv1	France	abortus C	1995	MLVA Bank
BRUa0415	2006LeFleche#109	4	5	3	12	2	2	3	1	6	43	8	4	5	5	4	3	36	72	Cattle	B.abortus bv3	France	abortus C	1992	MLVA Bank
BRUa0416	2006LeFleche#101	3	5	4	12	2	2	3	3	6	43	8	5	6	3	4	4	33	76	Cattle	B.abortus bv1	France	abortus C	1992	MLVA Bank
BRUa0417	2006LeFleche#112	4	5	3	12	2	2	3	1	6	43	8	4	5	7	3	3	36	72	Cattle	B.abortus bv3	France	abortus C	1994	MLVA Bank
BRUa0418	2006LeFleche#113	4	5	3	12	2	2	3	1	6	43	8	4	5	7	3	3	36	72	Cattle	B.abortus bv3	France	abortus C	1994	MLVA Bank
BRUa0419	2006LeFleche#114	4	5	3	12	2	2	3	1	6	43	8	4	5	5	3	3	36	72	Cattle	B.abortus bv3	France	abortus C	1995	MLVA Bank
BRUa0420	2018Vergnaud#0110	3	5	3	12	2	2	3	3	7	43	8	5	4	3	3	3	40	66	Human	B.abortus atypical	France	abortus C	1977	MLVA Bank
BRUa0421	2018Vergnaud#0736	4	5	3	12	2	2	3	1	6	43	8	5	5	5	3	3	36	72	Cattle	B.abortus bv3	France	abortus C	1987	MLVA Bank
BRUa0422	2018Vergnaud#0249	4	5	4	12	1	1	3	3	6	43	8	2	5	3	4	4	133	245	Cattle	B.abortus atypical	France	abortus C	1982	MLVA Bank
BRUa0423	2018Vergnaud#0250	4	5	4	12	1	1	3	3	6	43	8	2	5	3	4	4	133	245	Cattle	B.abortus atypical	France	abortus C	1982	MLVA Bank
BRUa0424	2006LeFleche#118	3	5	3	12	2	2	2	3	7	43	8	4	6	3	3	3	39	67	Cattle	B.abortus bv9	France	abortus C	1987	MLVA Bank
BRUa0425	2018Vergnaud#0251	2	5	8	13	1	2	3	2	4	41	8	6	4	3	5	4	131	277	Cattle	B.abortus bv1_error	France	E. Mediterranean	1983_?	MLVA Bank
BRUa0426	2018Vergnaud#0112	4	5	3	12	2	2	3	1	6	43	8	4	5	5	3	3	36	72	Cattle	B.abortus atypical	Germany	abortus C		MLVA Bank
BRUa0427	2006LeFleche#142	4	5	3	12	2	2	3	1	7	43	8	4	6	6	4	3	36	70	Cattle	B.abortus bv3	Germany	abortus C	1998	MLVA Bank
BRUa0428	2006LeFleche#143	4	5	3	12	2	2	3	1	7	43	8	4	5	7	4	3	36	70		B.abortus bv3	Germany	abortus C	1998	MLVA Bank
BRUa0429	2006LeFleche#138	4	5	4	12	2	2	3	3	6	43	8	5	4	3	6	4	28	82		B.abortus bv1	Germany	abortus C	1972	MLVA Bank
BRUa0430	2006LeFleche#140	4	5	4	12	1	2	3	3	6	43	6	5	4	3	4	5	32	73		B.abortus bv1	Germany	abortus C	1972	MLVA Bank
BRUa0431	2006LeFleche#141	4	5	3	12	2	2	3	1	7	43	8	4	5	6	4	3	36	70	Cattle	B.abortus bv3	Germany	abortus C	1998	MLVA Bank
BRUa0432	2006LeFleche#108	4	5	3	12	2	2	3	1	6	43	8	4	5	4	3	3	36	72	Cattle	B.abortus bv3	Greece	abortus C	1991	MLVA Bank
BRUa0433	2018Vergnaud#0226	4	5	4	12	2	2	3	3	6	43	8	3	3	3	3	5	28	82	Buffalo	B.abortus bv1	India	abortus C	2002	MLVA Bank
BRUa0434	GCA_000054005	4	5	4	12	2	3	3	3	6	43	8	3	7	3	3	5	27	79	Human	B.abortus bv1	India	abortus C_RB51_2308	2005	MLVA Bank
BRUa0435	2018Vergnaud#0227	4	5	4	12	2	2	3	3	6	43	8	3	4	3	3	6	28	82	Buffalo	B.abortus Rough	India	abortus C	2002	MLVA Bank
BRUa0436	2019Singh#001	4	5	4	12	2	2	3	3	6	43	8	3	3	3	3	6	28	82	Buffalo	B.abortus bv1	India	abortus C	2018	MLVA Bank
BRUa0437	2019Singh#002	4	5	4	12	2	2	3	3	6	43	8	3	3	3	3	6	28	82	Buffalo	B.abortus bv1	India	abortus C	2018	MLVA Bank
BRUa0438	2019Singh#003	4	5	4	12	2	2	3	3	6	43	8	3	4	3	3	5	28	82	Cattle	B.abortus bv1	India	abortus C	2018	MLVA Bank
BRUa0439	2019Singh#004	4	5	4	12	2	2	3	3	6	43	8	3	5	3	3	6	28	82	Cattle	B.abortus bv1	India	abortus C	2018	MLVA Bank
BRUa0440	2019Singh#005	4	5	4	12	2	2	3	3	6	43	8	3	5	3	3	6	28	82	Cattle	B.abortus bv1	India	abortus C	2018	MLVA Bank
BRUa0441	2019Singh#006	4	5	4	12	2	2	3	3	6	43	8	3	5	3	3	6	28	82	Cattle	B.abortus bv1	India	abortus C	2018	MLVA Bank
BRUa0442	2019Singh#007	4	5	4	12	2	2	3	3	6	43	8	3	4	3	3	7	28	82	Cattle	B.abortus bv1	India	abortus C	2018	MLVA Bank
BRUa0443	2019Singh#008	4	5	4	12	2	2	3	3	6	43	8	3	4	3	3	6	28	82	Cattle	B.abortus bv1	India	abortus C	2018	MLVA Bank
BRUa0444	2019Singh#009	4	5	4	12	2	2	3	3	6	43	8	3	4	3	3	6	28	82	Cattle	B.abortus bv1	India	abortus C	2018	MLVA Bank
BRUa0445	2019Singh#010	4	5	4	12	2	2	3	3	6	43	8	3	4	3	3	6	28	82	Cattle	B.abortus bv1	India	abortus C	2018	MLVA Bank
BRUa0446	2019Singh#011	4	5	4	12	2	2	3	3	6	43	8	3	5	3	3	6	28	82	Cattle	B.abortus bv1	India	abortus C	2018	MLVA Bank
BRUa0447	2006LeFleche#106	4	5	4	12	2	2	3	3	4	43	8	4	4	3	3	4	28	81	Cattle	B.abortus bv1	Italia	abortus C	1996	MLVA Bank
BRUa0448	2006LeFleche#115	4	5	3	12	2	2	3	1	6	43	8	3	5	8	3	3	36	72	Cattle	B.abortus bv3	Italia	abortus C	1995	MLVA Bank
BRUa0449	2006LeFleche#116	4	5	4	12	2	2	3	3	6	43	8	4	7	3	4	5	28	82	Cattle	B.abortus bv4	Italia	abortus C	1995	MLVA Bank
BRUa0450	2013Garofolo_1114	4	5	3	12	2	2	3	1	6	43	8	4	5	6	4	3	36	72	Cattle	B.abortus bv3	Italia	abortus C	2011	MLVA Bank
BRUa0451	2013Garofolo_1115	4	5	3	12	2	2	3	1	6	43	8	4	5	6	4	3	36	72	Cattle	B.abortus bv3	Italia	abortus C	2011	MLVA Bank
BRUa0452	2013Garofolo_1368	4	5	3	12	2	2	3	3	6	43	8	4	5	3	3	3	112	210	Cattle	B.abortus bv3	Italia	abortus C	2011	MLVA Bank
BRUa0453	2013Garofolo_1565	4	5	3	12	2	2	3	1	6	43	8	4	5	6	4	3	36	72	Cattle	B.abortus bv3	Italia	abortus C	2011	MLVA Bank
BRUa0454	2013Garofolo_1567	4	5	3	12	2	2	3	1	6	43	8	4	3	3	4	3	36	72	Cattle	B.abortus bv3	Italia	abortus C	2011	MLVA Bank
BRUa0455	2013Garofolo_1600	4	5	3	12	2	2	3	3	6	43	8	4	5	3	3	3	112	210	Cattle	B.abortus bv3	Italia	abortus C	2011	MLVA Bank
BRUa0456	2013Garofolo_2081	4	5	3	12	2	2	3	1	6	43	8	4	5	6	4	3	36	72	Cattle	B.abortus bv3	Italia	abortus C	2011	MLVA Bank
BRUa0457	2013Garofolo_2873	4	5	3	12	2	2	3	1	6	43	8	4	5	6	4	3	36	72	Cattle	B.abortus bv3	Italia	abortus C	2011	MLVA Bank
BRUa0458	2013Garofolo_6861	4	5	3	12	2	2	3	1	6	43	8	4	6	6	3	3	36	72	Cattle	B.abortus bv3	Italia	abortus C	2011	MLVA Bank
BRUa0459	2013Garofolo_22839	4	5	3	12	2	2	3	1	6	43	8	4	6	7	3	3	36	72	Buffalo	B.abortus bv3	Italia	abortus C	2011	MLVA Bank
BRUa0460	2013Garofolo_6906	4	5	3	12	1	2	3	1	6	43	8	4	6	7	3	3	113	211	Cattle	B.abortus bv3	Italia	abortus C	2011	MLVA Bank
BRUa0461	2013Garofolo_9263	4	5	3	12	2	2	3	1	6	43	8	5	6	7	3	3	36	72	Buffalo	B.abortus bv3	Italia	abortus C	2011	MLVA Bank
BRUa0462	2013Garofolo_12177	4	5	4	12	2	3	3	3	6	43	8	3	7	3	3	5	27	79	Buffalo	B.abortus Rough	Italia	abortus C_RB51_2308	2011	MLVA Bank
BRUa0463	2013Garofolo_4360	4	5	3	12	2	2	3	1	6	43	8	4	6	7	5	3	36	72	Cattle	B.abortus bv3	Italia	abortus C	2011	MLVA Bank
BRUa0464	2013Garofolo_1265	4	5	3	12	2	2	2	3	6	36	8	6	6	3	3	2	111	209	Cattle	B.abortus bv3	Italia	abortus C	2011	MLVA Bank
BRUa0465	2013Garofolo_18081	4	5	3	12	2	2	3	3	6	43	8	7	6	3	3	3	112	210	Cattle	B.abortus bv3	Italia	abortus C	2011	MLVA Bank
BRUa0466	2013Garofolo_20016	4	5	3	12	2	2	3	3	6	43	8	4	5	3	3	3	112	210	Cattle	B.abortus bv3	Italia	abortus C	2011	MLVA Bank
BRUa0467	2013Garofolo_3272	4	5	3	12	2	2	3	3	6	43	8	7	6	3	3	3	112	210	Cattle	B.abortus bv3	Italia	abortus C	2011	MLVA Bank
BRUa0468	2013Garofolo_6904	4	5	3	12	2	2	3	1	6	43	8	4	5	6	4	3	36	72	Cattle	B.abortus bv3	Italia	abortus C	2011	MLVA Bank
BRUa0469	2013Garofolo_5585	4	5	3	12	2	2	3	1	6	43	8	4	5	7	5	3	36	72	Cattle	B.abortus bv3	Italia	abortus C	2011	MLVA Bank
BRUa0470	2013Garofolo_15081	4	5	3	12	2	2	3	1	6	43	8	4	5	6	5	3	36	72	Cattle	B.abortus bv3	Italia	abortus C	2011	MLVA Bank
BRUa0471	2013Garofolo_6902	4	5	3	12	2	2	3	1	6	43	8	5	5	6	4	3	36	72	Cattle	B.abortus bv3	Italia	abortus C	2011	MLVA Bank
BRUa0472	2013Garofolo_8055	4	5	3	12	2	2	3	1	6	43	8	4	6	6	3	3	36	72	Cattle	B.abortus bv3	Italia	abortus C	2011	MLVA Bank
BRUa0473	2013Garofolo_12368	4	5	3	12	2	2	3	1	6	43	8	4	5	7	5	3	36	72	Cattle	B.abortus bv3	Italia	abortus C	2011	MLVA Bank
BRUa0474	2013Garofolo_12855	4	5	3	12	2	2	3	1	6	43	8	5	5	6	4	3	36	72	Cattle	B.abortus bv3	Italia	abortus C	2011	MLVA Bank
BRUa0475	2013Garofolo_17473	4	5	3	12	2	2	3	1	6	43	8	4	5	7	5	3	36	72	Cattle	B.abortus bv3	Italia	abortus C	2011	MLVA Bank
BRUa0476	2013Garofolo_19433	4	5	3	12	2	2	3	1	6	43	8	4	5	6	5	3	36	72	Cattle	B.abortus bv3	Italia	abortus C	2011	MLVA Bank
BRUa0477	2013Garofolo_2686	4	5	3	12	2	2	3	1	6	43	8	4	6	8	3	3	36	72	Cattle	B.abortus bv3	Italia	abortus C	2011	MLVA Bank
BRUa0478	2013Garofolo_6053	4	5	3	12	2	2	3	1	6	43	8	4	5	7	5	3	36	72	Cattle	B.abortus bv3	Italia	abortus C	2011	MLVA Bank
BRUa0479	2013Garofolo_6901	4	5	3	12	2	2	3	1	6	43	8	4	5	8	5	3	36	72	Cattle	B.abortus bv3	Italia	abortus C	2011	MLVA Bank
BRUa0480	2013Garofolo_6905	4	5	3	12	2	2	3	1	6	43	8	5	5	6	4	3	36	72	Cattle	B.abortus bv3	Italia	abortus C	2011	MLVA Bank
BRUa0481	2013Garofolo_9061	4	5	3	12	2	2	3	1	6	43	8	4	5	8	5	3	36	72	Cattle	B.abortus bv3	Italia	abortus C	2011	MLVA Bank
BRUa0482	2013Garofolo_13544	4	5	3	12	2	2	3	1	6	43	8	3	6	9	3	3	36	72	Ovine	B.abortus bv3	Italia	abortus C	2011	MLVA Bank
BRUa0483	2013Garofolo_20001	4	5	4	12	2	2	3	3	6	43	8	4	7	3	3	4	28	82	Buffalo	B.abortus bv1	Italia	abortus C	2011	MLVA Bank
BRUa0484	2013Garofolo_8979	4	5	4	12	2	2	3	3	6	43	8	3	4	3	3	4	28	82	Buffalo	B.abortus bv1	Italia	abortus C	2011	MLVA Bank
BRUa0485	2013Garofolo_2683	4	5	3	12	2	2	3	1	6	43	8	4	6	8	3	3	36	72	Buffalo	B.abortus bv3	Italia	abortus C	2011	MLVA Bank
BRUa0486	2013Garofolo_3634	4	5	3	12	2	2	3	1	6	43	8	4	6	8	3	3	36	72	Buffalo	B.abortus bv3	Italia	abortus C	2011	MLVA Bank
BRUa0487	2013Garofolo_5359	4	5	3	12	2	2	3	1	6	43	8	4	6	8	3	3	36	72	Buffalo	B.abortus bv3	Italia	abortus C	2011	MLVA Bank
BRUa0488	2013Garofolo_5360	4	5	3	12	2	2	3	1	6	43	8	4	6	8	3	3	36	72	Buffalo	B.abortus bv3	Italia	abortus C	2011	MLVA Bank
BRUa0489	2013Garofolo_6054	4	5	3	12	2	2	3	1	6	43	8	4	5	7	5	3	36	72	Cattle	B.abortus bv3	Italia	abortus C	2011	MLVA Bank
BRUa0490	2013Garofolo_1365	4	5	3	12	2	2	3	1	6	43	8	4	5	6	4	3	36	72	Cattle	B.abortus bv3	Italia	abortus C	2011	MLVA Bank
BRUa0491	2013Garofolo_6899	4	5	3	12	2	2	3	1	6	43	8	4	5	6	4	3	36	72	Cattle	B.abortus bv3	Italia	abortus C	2011	MLVA Bank
BRUa0492	2013Garofolo_18936	4	5	3	12	2	2	3	1	6	43	8	6	6	5	4	3	36	72	Cattle	B.abortus bv3	Italia	abortus C	2011	MLVA Bank
BRUa0493	2013Garofolo_11393	4	5	3	12	2	2	3	1	6	43	8	4	5	6	5	3	36	72	Cattle	B.abortus bv3	Italia	abortus C	2011	MLVA Bank
BRUa0494	2013Garofolo_11813	4	5	3	12	2	2	3	1	6	43	8	3	5	6	3	3	36	72	Cattle	B.abortus bv3	Italia	abortus C	2011	MLVA Bank
BRUa0495	2013Garofolo_2647	4	5	4	12	2	2	3	3	6	43	8	4	6	3	7	4	28	82	Cattle	B.abortus bv3	Italia	abortus C	2011	MLVA Bank
BRUa0496	2013Garofolo_12183	4	5	3	12	2	2	3	1	6	43	8	4	6	7	3	3	36	72	Cattle	B.abortus bv3	Italia	abortus C	2011	MLVA Bank
BRUa0497	2013Garofolo_2685	4	5	3	12	2	2	3	1	6	43	8	4	6	8	3	3	36	72	Buffalo	B.abortus bv3	Italia	abortus C	2011	MLVA Bank
BRUa0498	2013Garofolo_3273	4	5	3	12	2	2	3	1	6	43	8	4	6	8	3	2	36	72	Cattle	B.abortus bv3	Italia	abortus C	2011	MLVA Bank
BRUa0499	2013Garofolo_5361	4	5	3	12	1	2	3	1	6	43	8	4	6	7	3	3	113	211	Buffalo	B.abortus bv3	Italia	abortus C	2011	MLVA Bank
BRUa0500	2013Garofolo_8486	4	5	2	12	2	2	3	3	6	43	8	4	5	3	3	3	108	208	Cattle	B.abortus bv3	Italia	abortus C	2011	MLVA Bank
BRUa0501	2013Garofolo_20823	4	5	4	12	2	2	3	3	6	43	8	3	7	3	3	4	28	82	Buffalo	B.abortus bv1	Italia	abortus C	2011	MLVA Bank
BRUa0502	2013Garofolo_4363	4	5	3	12	2	2	3	1	6	43	8	4	6	7	3	3	36	72	Cattle	B.abortus bv3	Italia	abortus C	2011	MLVA Bank
BRUa0503	2013Garofolo_20826	4	5	3	12	2	2	3	1	6	43	8	4	5	7	6	3	36	72	Cattle	B.abortus bv3	Italia	abortus C	2011	MLVA Bank
BRUa0504	2013Garofolo_1161	4	5	3	12	2	2	3	1	6	43	8	5	5	5	4	3	36	72	Cattle	B.abortus bv3	Italia	abortus C	2011	MLVA Bank
BRUa0505	2013Garofolo_21571	4	5	3	12	2	2	3	1	6	43	8	4	6	7	3	3	36	72	Cattle	B.abortus bv3	Italia	abortus C	2011	MLVA Bank
BRUa0506	2013Garofolo_21675	4	5	3	12	2	2	3	1	6	43	8	4	6	7	3	3	36	72	Cattle	B.abortus bv3	Italia	abortus C	2011	MLVA Bank
BRUa0507	2013Garofolo_3636	4	5	3	12	2	2	3	1	6	43	8	4	6	7	3	3	36	72	Cattle	B.abortus bv3	Italia	abortus C	2011	MLVA Bank
BRUa0508	2013Garofolo_3916	4	5	3	12	2	2	3	1	6	43	8	4	6	7	3	3	36	72	Cattle	B.abortus bv3	Italia	abortus C	2011	MLVA Bank
BRUa0509	2013Garofolo_5362	4	5	3	12	2	2	3	1	6	43	8	4	6	7	3	3	36	72	Buffalo	B.abortus bv3	Italia	abortus C	2011	MLVA Bank
BRUa0510	2013Garofolo_19434	4	5	3	12	2	2	3	1	6	43	8	4	5	6	5	3	36	72	Cattle	B.abortus bv3	Italia	abortus C	2011	MLVA Bank
BRUa0511	2013Garofolo_5586	4	5	3	12	2	2	3	1	6	43	8	4	5	7	5	3	36	72	Cattle	B.abortus bv3	Italia	abortus C	2011	MLVA Bank
BRUa0512	2013Garofolo_7742	4	5	3	12	2	2	3	1	6	43	8	4	5	7	5	3	36	72	Cattle	B.abortus bv3	Italia	abortus C	2011	MLVA Bank
BRUa0513	2013Garofolo_6055	4	5	4	12	2	2	3	3	6	43	8	4	5	3	5	7	28	82	Cattle	B.abortus bv1	Italia	abortus C	2011	MLVA Bank
BRUa0514	2013Garofolo_9261	4	5	4	12	2	2	3	3	6	43	8	4	5	3	5	7	28	82	Cattle	B.abortus bv1	Italia	abortus C	2011	MLVA Bank
BRUa0515	2013Garofolo_2705	4	5	3	12	2	2	3	3	6	43	8	4	5	3	3	3	112	210	Cattle	B.abortus bv3	Italia	abortus C	2011	MLVA Bank
BRUa0516	2013Garofolo_1369	4	5	3	12	2	2	3	3	6	43	8	4	5	3	3	3	112	210	Cattle	B.abortus bv3	Italia	abortus C	2011	MLVA Bank
BRUa0517	2013Garofolo_2078	4	5	3	12	2	2	3	3	6	43	8	4	5	3	3	3	112	210	Cattle	B.abortus bv3	Italia	abortus C	2011	MLVA Bank
BRUa0518	2013Garofolo_3915	4	5	3	12	2	2	3	3	6	43	8	4	5	3	3	3	112	210	Cattle	B.abortus bv3	Italia	abortus C	2011	MLVA Bank
BRUa0519	2013Garofolo_11807	4	5	3	12	2	2	3	1	6	43	8	3	5	7	3	3	36	72	Cattle	B.abortus bv3	Italia	abortus C	2011	MLVA Bank
BRUa0520	2013Garofolo_1159	4	5	3	12	2	2	3	1	6	43	8	4	5	7	6	3	36	72	Cattle	B.abortus bv3	Italia	abortus C	2011	MLVA Bank
BRUa0521	2013Garofolo_7747	4	5	3	12	2	2	3	1	6	43	8	4	5	8	6	3	36	72	Cattle	B.abortus bv3	Italia	abortus C	2011	MLVA Bank
BRUa0522	2013Garofolo_11786	4	5	3	12	2	2	3	1	6	43	8	3	5	7	3	3	36	72	Cattle	B.abortus bv3	Italia	abortus C	2011	MLVA Bank
BRUa0523	2013Garofolo_11795	4	5	3	12	2	2	3	1	6	43	8	3	5	7	3	3	36	72	Cattle	B.abortus bv3	Italia	abortus C	2011	MLVA Bank
BRUa0524	2013Garofolo_1965	4	5	3	12	2	2	3	1	6	43	8	4	5	5	4	3	36	72	Cattle	B.abortus bv3	Italia	abortus C	2011	MLVA Bank
BRUa0525	2013Garofolo_1046	4	5	3	12	2	2	3	3	6	43	8	4	5	3	3	3	112	210	Cattle	B.abortus bv3	Italia	abortus C	2011	MLVA Bank
BRUa0526	2013Garofolo_12178	4	5	3	12	2	2	3	1	6	43	8	4	6	8	3	3	36	72	Cattle	B.abortus bv3	Italia	abortus C	2011	MLVA Bank
BRUa0527	2013Garofolo_18080	4	5	2	12	2	2	3	3	6	43	8	4	5	3	3	3	108	208	Cattle	B.abortus bv3	Italia	abortus C	2011	MLVA Bank
BRUa0528	2013Garofolo_3921	4	5	3	12	2	2	3	1	6	43	8	4	6	6	3	3	36	72	Cattle	B.abortus bv3	Italia	abortus C	2011	MLVA Bank
BRUa0529	2013Garofolo_5007	4	5	3	12	2	2	3	1	6	43	8	4	6	6	3	3	36	72	Cattle	B.abortus bv3	Italia	abortus C	2011	MLVA Bank
BRUa0530	2013Garofolo_6863	4	5	3	12	2	2	3	1	6	43	8	4	6	6	3	3	36	72	Cattle	B.abortus bv3	Italia	abortus C	2011	MLVA Bank
BRUa0531	2013Garofolo_8982	4	5	3	12	2	2	3	3	6	43	8	4	5	3	3	3	112	210	Cattle	B.abortus bv3	Italia	abortus C	2011	MLVA Bank
BRUa0532	2013Garofolo_6060	4	5	3	12	2	2	3	1	6	43	8	4	4	5	4	3	36	72	Cattle	B.abortus bv3	Italia	abortus C	2011	MLVA Bank
BRUa0533	2013Garofolo_15073	4	5	3	12	2	2	3	3	6	43	8	4	5	3	3	3	112	210	Cattle	B.abortus bv3	Italia	abortus C	2011	MLVA Bank
BRUa0534	2013Garofolo_15074	4	5	3	12	2	2	3	1	6	43	8	4	5	6	5	3	36	72	Cattle	B.abortus bv3	Italia	abortus C	2011	MLVA Bank
BRUa0535	2013Garofolo_15076	4	5	3	12	2	2	3	3	6	43	8	4	5	3	3	3	112	210	Cattle	B.abortus bv3	Italia	abortus C	2011	MLVA Bank
BRUa0536	2013Garofolo_11783	4	5	3	12	2	2	3	1	6	43	8	3	5	6	3	3	36	72	Cattle	B.abortus bv3	Italia	abortus C	2011	MLVA Bank
BRUa0537	2013Garofolo_6900	4	5	3	12	2	2	3	1	6	43	8	4	5	6	4	3	36	72	Cattle	B.abortus bv3	Italia	abortus C	2011	MLVA Bank
BRUa0538	2013Garofolo_8985	4	5	3	12	2	2	3	1	6	43	8	4	5	6	4	3	36	72	Cattle	B.abortus bv3	Italia	abortus C	2011	MLVA Bank
BRUa0539	2013Garofolo_12185	4	5	3	12	2	2	3	1	6	43	8	4	6	7	3	3	36	72	Cattle	B.abortus bv3	Italia	abortus C	2011	MLVA Bank
BRUa0540	2013Garofolo_20825	4	5	3	12	2	2	3	1	6	43	8	4	6	8	3	3	36	72	Cattle	B.abortus bv3	Italia	abortus C	2011	MLVA Bank
BRUa0541	2013Garofolo_1166	4	5	3	12	2	2	3	1	6	43	8	4	5	7	6	3	36	72	Cattle	B.abortus bv3	Italia	abortus C	2011	MLVA Bank
BRUa0542	2013Garofolo_12184	4	5	3	12	2	2	3	1	6	43	8	4	7	8	3	3	36	72	Cattle	B.abortus bv3	Italia	abortus C	2011	MLVA Bank
BRUa0543	2013Garofolo_8984	4	5	3	12	2	2	3	1	6	43	8	4	6	7	3	3	36	72	Cattle	B.abortus bv3	Italia	abortus C	2011	MLVA Bank
BRUa0544	2013Garofolo_13928	4	5	4	12	2	2	3	3	6	43	8	4	6	3	6	4	28	82	Cattle	B.abortus bv1	Italia	abortus C	2011	MLVA Bank
BRUa0545	2013Garofolo_17472	4	5	3	12	2	2	3	1	6	43	8	6	6	5	4	3	36	72	Cattle	B.abortus bv3	Italia	abortus C	2011	MLVA Bank
BRUa0546	2013Garofolo_6047	4	5	3	12	2	2	3	1	6	43	8	6	6	5	4	3	36	72	Cattle	B.abortus bv3	Italia	abortus C	2011	MLVA Bank
BRUa0547	2013Garofolo_9060	4	5	3	12	2	2	3	1	6	43	8	6	6	5	4	3	36	72	Cattle	B.abortus bv3	Italia	abortus C	2011	MLVA Bank
BRUa0548	2013Garofolo_22842	4	5	3	12	2	2	3	1	6	43	8	4	6	7	3	3	36	72	Cattle	B.abortus bv3	Italia	abortus C	2011	MLVA Bank
BRUa0549	2013Garofolo_3920	4	5	3	12	2	2	3	1	6	43	8	4	6	7	3	3	36	72	Cattle	B.abortus bv3	Italia	abortus C	2011	MLVA Bank
BRUa0550	2013Garofolo_8980	4	5	3	12	2	2	3	1	6	43	8	4	6	7	3	3	36	72	Cattle	B.abortus bv3	Italia	abortus C	2011	MLVA Bank
BRUa0551	2013Garofolo_11796	4	5	3	12	2	2	3	1	6	43	8	3	5	7	3	3	36	72	Cattle	B.abortus bv3	Italia	abortus C	2011	MLVA Bank
BRUa0552	2013Garofolo_11809	4	5	3	12	2	2	3	1	6	43	8	3	5	7	3	3	36	72	Cattle	B.abortus bv3	Italia	abortus C	2011	MLVA Bank
BRUa0553	2013Garofolo_12839	4	5	3	12	2	2	3	1	6	43	8	6	6	5	4	3	36	72	Cattle	B.abortus bv3	Italia	abortus C	2011	MLVA Bank
BRUa0554	2013Garofolo_12848	4	5	3	12	2	2	3	1	6	43	8	4	5	7	5	3	36	72	Cattle	B.abortus bv3	Italia	abortus C	2011	MLVA Bank
BRUa0555	2013Garofolo_17476	4	5	3	12	2	2	3	1	6	43	8	6	6	5	4	3	36	72	Cattle	B.abortus bv3	Italia	abortus C	2011	MLVA Bank
BRUa0556	2013Garofolo_6459	4	5	3	12	2	2	3	1	6	43	8	6	6	5	4	3	36	72	Cattle	B.abortus bv3	Italia	abortus C	2011	MLVA Bank
BRUa0557	2013Garofolo_6463	4	5	3	12	2	2	3	1	6	43	8	5	5	5	4	3	36	72	Cattle	B.abortus bv3	Italia	abortus C	2011	MLVA Bank
BRUa0558	2013Garofolo_9059	4	5	3	12	2	2	3	1	6	43	8	6	6	5	4	3	36	72	Cattle	B.abortus bv3	Italia	abortus C	2011	MLVA Bank
BRUa0559	2013Garofolo_1366	4	5	3	12	2	2	3	3	6	43	8	4	5	3	3	3	112	210	Cattle	B.abortus bv3	Italia	abortus C	2011	MLVA Bank
BRUa0560	2013Garofolo_12837	4	5	3	12	2	2	3	1	6	43	8	4	5	7	5	3	36	72	Cattle	B.abortus bv3	Italia	abortus C	2011	MLVA Bank
BRUa0561	2013Garofolo_12847	4	5	3	12	2	2	3	1	6	43	8	4	5	7	5	3	36	72	Cattle	B.abortus bv3	Italia	abortus C	2011	MLVA Bank
BRUa0562	2013Garofolo_18948	4	5	3	12	2	2	3	1	6	43	8	4	5	7	5	3	36	72	Cattle	B.abortus bv3	Italia	abortus C	2011	MLVA Bank
BRUa0563	2013Garofolo_2216	4	5	3	12	2	2	3	1	6	43	8	4	5	7	5	3	36	72	Cattle	B.abortus bv3	Italia	abortus C	2011	MLVA Bank
BRUa0564	2013Garofolo_2222	4	5	3	12	2	2	3	1	6	43	8	4	5	7	5	3	36	72	Cattle	B.abortus bv3	Italia	abortus C	2011	MLVA Bank
BRUa0565	2013Garofolo_3270	4	5	3	12	2	2	3	1	6	43	8	4	5	7	5	3	36	72	Cattle	B.abortus bv3	Italia	abortus C	2011	MLVA Bank
BRUa0566	2013Garofolo_3821	4	5	3	12	2	2	3	1	6	43	8	4	5	7	5	3	36	72	Cattle	B.abortus bv3	Italia	abortus C	2011	MLVA Bank
BRUa0567	2013Garofolo_6064	4	5	3	12	2	2	3	1	6	43	8	4	5	7	5	3	36	72	Cattle	B.abortus bv3	Italia	abortus C	2011	MLVA Bank
BRUa0568	2013Garofolo_6461	4	5	3	12	2	2	3	1	6	43	8	4	5	7	5	3	36	72	Cattle	B.abortus bv3	Italia	abortus C	2011	MLVA Bank
BRUa0569	2013Garofolo_9056	4	5	3	12	2	2	3	1	6	43	8	4	5	7	5	3	36	72	Cattle	B.abortus bv3	Italia	abortus C	2011	MLVA Bank
BRUa0570	2013Garofolo_6903	4	5	3	12	2	2	3	1	6	43	8	5	5	6	4	3	36	72	Cattle	B.abortus bv3	Italia	abortus C	2011	MLVA Bank
BRUa0571	2013Garofolo_21677	4	5	3	12	2	2	3	1	6	43	8	4	5	6	5	3	36	72	Cattle	B.abortus bv3	Italia	abortus C	2011	MLVA Bank
BRUa0572	2016Shevtsova#033	4	5	3	12	2	2	3	1	6	43	8	5	7	6	3	3	36	72	Cattle	B.abortus	Kazakhstan	abortus C	1965	MLVA Bank
BRUa0573	2016Shevtsova#034	4	5	3	12	2	2	3	1	6	43	8	5	7	6	3	3	36	72	Cattle	B.abortus	Kazakhstan	abortus C	1970	MLVA Bank
BRUa0574	2016Shevtsova#001	4	5	3	12	2	2	3	1	6	43	8	4	6	8	3	3	36	72	Cattle	B.abortus	Kazakhstan	abortus C	2015	MLVA Bank
BRUa0575	2016Shevtsova#002	4	5	3	12	2	2	3	1	6	43	8	4	6	8	3	3	36	72	Cattle	B.abortus	Kazakhstan	abortus C	2015	MLVA Bank
BRUa0576	2016Shevtsova#003	4	5	3	12	2	2	3	1	6	43	8	4	6	8	3	3	36	72	Cattle	B.abortus	Kazakhstan	abortus C	2015	MLVA Bank
BRUa0577	2016Shevtsova#004	4	5	3	12	2	2	3	1	6	43	8	4	6	8	3	3	36	72	Cattle	B.abortus	Kazakhstan	abortus C	2015	MLVA Bank
BRUa0578	2016Shevtsova#005	4	5	3	12	2	2	3	1	6	43	8	4	6	8	3	3	36	72	Cattle	B.abortus	Kazakhstan	abortus C	2015	MLVA Bank
BRUa0579	2016Shevtsova#006	4	5	3	12	2	2	3	1	6	43	8	4	6	8	3	3	36	72	Cattle	B.abortus	Kazakhstan	abortus C	2015	MLVA Bank
BRUa0580	2016Shevtsova#007	4	5	3	12	2	2	3	1	6	43	8	4	6	8	3	3	36	72	Cattle	B.abortus	Kazakhstan	abortus C	2015	MLVA Bank
BRUa0581	2016Shevtsova#008	4	5	3	12	2	2	3	1	6	43	8	4	6	8	3	3	36	72	Cattle	B.abortus	Kazakhstan	abortus C	2015	MLVA Bank
BRUa0582	2016Shevtsova#009	4	5	3	12	2	2	3	1	6	43	8	4	6	8	3	3	36	72	Cattle	B.abortus	Kazakhstan	abortus C	2015	MLVA Bank
BRUa0583	2016Shevtsova#010	4	5	3	12	2	2	3	1	6	43	8	4	6	8	3	3	36	72	Cattle	B.abortus	Kazakhstan	abortus C	2015	MLVA Bank
BRUa0584	2016Shevtsova#011	4	5	3	12	2	2	3	1	6	43	8	4	6	8	3	3	36	72	Cattle	B.abortus	Kazakhstan	abortus C	2015	MLVA Bank
BRUa0585	2016Shevtsova#012	4	5	3	12	2	2	3	1	6	43	8	4	6	8	3	3	36	72	Cattle	B.abortus	Kazakhstan	abortus C	2015	MLVA Bank
BRUa0586	2016Shevtsova#013	4	5	3	12	2	2	3	1	6	43	8	4	6	8	3	3	36	72	Cattle	B.abortus	Kazakhstan	abortus C	2015	MLVA Bank
BRUa0587	2016Shevtsova#014	4	5	3	12	2	2	3	1	6	43	8	4	6	8	3	3	36	72	Cattle	B.abortus	Kazakhstan	abortus C	2015	MLVA Bank
BRUa0588	2016Shevtsova#015	4	5	3	12	2	2	3	1	6	43	8	4	6	8	3	3	36	72	Cattle	B.abortus	Kazakhstan	abortus C	2015	MLVA Bank
BRUa0589	2016Shevtsova#016	4	5	3	12	2	2	3	1	6	43	8	4	6	8	3	3	36	72	Cattle	B.abortus	Kazakhstan	abortus C	2015	MLVA Bank
BRUa0590	2016Shevtsova#017	4	5	3	12	2	2	3	1	6	43	8	4	6	8	3	3	36	72	Cattle	B.abortus	Kazakhstan	abortus C	2015	MLVA Bank
BRUa0591	2016Shevtsova#019	4	5	3	12	2	2	3	1	6	43	8	4	6	8	3	3	36	72	Cattle	B.abortus	Kazakhstan	abortus C	2015	MLVA Bank
BRUa0592	2016Shevtsova#047	4	5	3	12	2	2	3	1	6	43	8	4	7	8	3	3	36	72	Cattle	B.abortus	Kazakhstan	abortus C	2015	MLVA Bank
BRUa0593	2016Shevtsova#048	4	5	3	12	2	2	3	1	6	43	8	4	6	8	3	3	36	72	Cattle	B.abortus	Kazakhstan	abortus C	2015	MLVA Bank
BRUa0594	2016Shevtsova#049	4	5	3	12	2	2	3	1	6	43	8	4	6	8	3	3	36	72	Cattle	B.abortus	Kazakhstan	abortus C	2015	MLVA Bank
BRUa0595	2016Shevtsova#050	4	5	3	12	2	2	3	1	6	43	8	4	6	8	3	3	36	72	Cattle	B.abortus	Kazakhstan	abortus C	2015	MLVA Bank
BRUa0596	2016Shevtsova#051	4	5	3	12	2	2	3	1	6	43	8	4	6	8	3	3	36	72	Cattle	B.abortus	Kazakhstan	abortus C	2015	MLVA Bank
BRUa0597	2016Shevtsova#052	4	5	3	12	2	2	3	1	6	43	8	4	6	8	3	3	36	72	Cattle	B.abortus	Kazakhstan	abortus C	2015	MLVA Bank
BRUa0598	2016Shevtsova#053	4	5	3	12	2	2	3	1	6	43	8	4	5	8	3	3	36	72	Cattle	B.abortus	Kazakhstan	abortus C	2015	MLVA Bank
BRUa0599	2016Shevtsova#054	4	5	3	12	2	2	3	1	6	43	8	4	7	8	3	3	36	72	Cattle	B.abortus	Kazakhstan	abortus C	2015	MLVA Bank
BRUa0600	2016Shevtsova#055	4	5	3	12	2	2	3	1	6	43	8	4	6	8	3	3	36	72	Cattle	B.abortus	Kazakhstan	abortus C	2015	MLVA Bank
BRUa0601	2016Shevtsova#056	4	5	3	12	2	2	3	1	6	43	8	4	6	8	3	3	36	72	Cattle	B.abortus	Kazakhstan	abortus C	2015	MLVA Bank
BRUa0602	2016Shevtsova#057	4	5	3	12	2	2	3	1	6	43	8	4	6	8	3	3	36	72	Cattle	B.abortus	Kazakhstan	abortus C	2015	MLVA Bank
BRUa0603	2016Shevtsova#058	4	5	3	12	2	2	3	1	6	43	8	4	6	8	3	3	36	72	Cattle	B.abortus	Kazakhstan	abortus C	2015	MLVA Bank
BRUa0604	2016Shevtsova#059	4	5	3	12	2	2	3	1	6	43	8	4	6	6	3	3	36	72	Cattle	B.abortus	Kazakhstan	abortus C	2015	MLVA Bank
BRUa0605	2016Shevtsova#060	4	5	3	12	2	2	3	1	6	43	8	4	6	8	3	3	36	72	Cattle	B.abortus	Kazakhstan	abortus C	2015	MLVA Bank
BRUa0606	2016Shevtsova#085	4	5	3	12	2	2	3	1	6	43	8	4	6	8	3	3	36	72	Cattle	B.abortus	Kazakhstan	abortus C	2015	MLVA Bank
BRUa0607	2016Shevtsova#087	4	5	3	12	2	2	3	1	6	43	8	4	6	8	3	3	36	72	Cattle	B.abortus	Kazakhstan	abortus C	2015	MLVA Bank
BRUa0608	2016Shevtsova#088	4	5	3	12	2	2	3	1	6	43	8	4	6	8	3	3	36	72	Cattle	B.abortus	Kazakhstan	abortus C	2015	MLVA Bank
BRUa0609	2016Shevtsova#024	4	5	4	12	2	2	3	3	6	43	8	4	4	3	4	5	28	82	Cattle	B.abortus	Kazakhstan	abortus C	1985	MLVA Bank
BRUa0610	2016Shevtsova#029	4	5	3	12	2	2	3	1	6	43	8	3	3	7	3	3	36	72	Cattle	B.abortus	Kazakhstan	abortus C	1959	MLVA Bank
BRUa0611	2016Shevtsova#035	4	5	4	12	2	2	3	3	6	43	8	4	4	3	4	5	28	82	Cattle	B.abortus	Kazakhstan	abortus C	1943	MLVA Bank
BRUa0612	2016Shevtsova#037	2	5	3	12	2	2	3	1	7	43	8	4	9	6	3	3	38	341	Cattle	B.abortus	Kazakhstan	abortus C	1960	MLVA Bank
BRUa0613	2016Shevtsova#040	4	5	3	12	2	2	3	1	6	43	8	4	8	8	3	3	36	72	Cattle	B.abortus	Kazakhstan	abortus C	1966	MLVA Bank
BRUa0614	2016Shevtsova#041	4	5	3	12	2	2	3	1	6	43	8	5	7	10	3	3	36	72	Cattle	B.abortus	Kazakhstan	abortus C	1957	MLVA Bank
BRUa0615	2016Shevtsova#044	4	5	3	12	2	2	3	1	6	43	8	5	7	5	3	3	36	72	Cattle	B.abortus	Kazakhstan	abortus C	1957	MLVA Bank
BRUa0616	2016Shevtsova#042	4	5	3	12	2	2	3	1	6	43	8	5	6	3	3	3	36	72	Cattle	B.abortus	Kazakhstan	abortus C	1970	MLVA Bank
BRUa0617	2015Shevtsov#026	4	5	3	12	2	2	3	1	6	43	8	4	8	13	3	3	36	72	Cattle	B.abortus	Kazakhstan	abortus C	2013	MLVA Bank
BRUa0618	2015Shevtsov#028	4	5	3	12	2	2	3	1	6	43	8	4	8	13	3	3	36	72	Cattle	B.abortus	Kazakhstan	abortus C	2013	MLVA Bank
BRUa0619	2016Shevtsova#039	4	5	3	12	2	2	3	1	6	43	8	3	3	7	3	3	36	72	Cattle	B.abortus	Kazakhstan	abortus C	1968	MLVA Bank
BRUa0620	2015Shevtsov#027	4	5	3	12	2	2	3	1	6	43	8	4	8	13	3	3	36	72	Cattle	B.abortus	Kazakhstan	abortus C	2013	MLVA Bank
BRUa0621	2016Shevtsova#027	4	5	3	12	2	2	3	1	6	43	8	4	7	6	3	3	36	72	Cattle	B.abortus	Kazakhstan	abortus C	1961	MLVA Bank
BRUa0622	2016Shevtsova#038	4	5	3	12	2	2	3	1	6	43	8	4	7	6	3	3	36	72	Cattle	B.abortus	Kazakhstan	abortus C	1961	MLVA Bank
BRUa0623	2015Shevtsov#029	4	5	3	12	2	2	3	1	6	43	8	4	8	13	3	3	36	72	Cattle	B.abortus	Kazakhstan	abortus C	2013	MLVA Bank
BRUa0624	2016Shevtsova#022	4	5	4	12	2	2	3	3	6	43	8	4	4	3	4	5	28	82	Cattle	B.abortus	Kazakhstan	abortus C	1957	MLVA Bank
BRUa0625	2016Shevtsova#023	4	5	3	12	2	2	3	1	6	43	8	5	7	10	3	3	36	72	Cattle	B.abortus	Kazakhstan	abortus C	1952	MLVA Bank
BRUa0626	2016Shevtsova#030	2	5	3	12	2	2	3	1	6	43	8	4	8	5	3	3	38	339	Cattle	B.abortus	Kazakhstan	abortus C	1953	MLVA Bank
BRUa0627	2015Shevtsov#001	4	5	3	12	2	2	3	1	6	43	8	5	7	10	3	3	36	72	Cattle	B.abortus bv3	Kazakhstan	abortus C	2007	MLVA Bank
BRUa0628	2016Shevtsova#028	4	5	4	12	2	2	3	3	6	43	8	3	6	3	3	5	28	82	Cattle	B.abortus	Kazakhstan	abortus C	1968	MLVA Bank
BRUa0629	2016Shevtsova#026	4	5	3	12	2	2	3	1	6	43	8	5	6	7	3	3	36	72	Camel	B.abortus	Kazakhstan	abortus C	1969	MLVA Bank
BRUa0630	2016Shevtsova#025	4	5	3	12	2	2	3	1	6	43	8	5	7	10	3	3	36	72	Cattle	B.abortus	Kazakhstan	abortus C	1969	MLVA Bank
BRUa0631	2016Shevtsova#086	4	5	3	12	2	2	3	1	6	43	8	4	8	11	3	3	36	72	Cattle	B.abortus	Kazakhstan	abortus C	2015	MLVA Bank
BRUa0632	2016Shevtsova#020	4	5	3	12	2	2	3	1	6	43	8	5	6	7	3	3	36	72	Cattle	B.abortus	Kazakhstan	abortus C	2015	MLVA Bank
BRUa0633	2016Shevtsova#089	3	5	3	12	2	2	3	1	6	43	8	4	6	4	3	3	167	338	Cattle	B.abortus	Kazakhstan	abortus C	2015	MLVA Bank
BRUa0634	2016Shevtsova#021	4	5	3	12	2	2	3	1	6	43	8	5	4	5	3	3	36	72	Cattle	B.abortus	Kazakhstan	abortus C	2015	MLVA Bank
BRUa0635	2016Shevtsova#090	3	5	3	12	2	2	3	1	6	43	8	4	6	4	3	3	167	338	Cattle	B.abortus	Kazakhstan	abortus C	2015	MLVA Bank
BRUa0636	2016Shevtsova#031	4	5	3	12	2	2	3	1	4	43	8	4	5	5	3	3	36	340	Cattle	B.abortus	Kazakhstan	abortus C	1947	MLVA Bank
BRUa0637	2016Shevtsova#036	4	5	3	12	2	2	3	1	6	43	8	4	7	6	3	3	36	72	Cattle	B.abortus	Kazakhstan	abortus C	1967	MLVA Bank
BRUa0638	2016Shevtsova#067	4	5	3	12	2	2	3	1	6	43	8	7	5	5	3	3	36	72	Cattle	B.abortus	Kazakhstan	abortus C	2015	MLVA Bank
BRUa0639	2015Shevtsov#035	4	5	3	12	2	2	3	1	6	43	8	5	7	10	3	3	36	72	Cattle	B.abortus bv6	Kazakhstan	abortus C	2008	MLVA Bank
BRUa0640	2015Shevtsov#036	4	5	3	12	2	2	3	1	6	43	8	5	7	9	3	3	36	72	Cattle	B.abortus bv6	Kazakhstan	abortus C	2008	MLVA Bank
BRUa0641	2015Shevtsov#037	4	5	3	12	2	2	3	1	6	43	8	5	7	10	3	3	36	72	Cattle	B.abortus bv6	Kazakhstan	abortus C	2008	MLVA Bank
BRUa0642	2015Shevtsov#039	4	5	3	12	2	2	3	1	6	43	8	5	7	9	3	3	36	72	Cattle	B.abortus bv6	Kazakhstan	abortus C	2008	MLVA Bank
BRUa0643	2015Shevtsov#040	4	5	3	12	2	2	3	1	6	43	8	5	7	10	3	3	36	72	Cattle	B.abortus bv6	Kazakhstan	abortus C	2008	MLVA Bank
BRUa0644	2015Shevtsov#041	4	5	3	12	2	2	3	1	6	43	8	5	7	10	3	3	36	72	Cattle	B.abortus bv6	Kazakhstan	abortus C	2008	MLVA Bank
BRUa0645	2015Shevtsov#042	4	5	3	12	2	2	3	1	6	43	8	5	7	9	3	3	36	72	Cattle	B.abortus bv6	Kazakhstan	abortus C	2008	MLVA Bank
BRUa0646	2015Shevtsov#043	4	5	3	12	2	2	3	1	6	43	8	5	7	10	3	3	36	72	Cattle	B.abortus bv6	Kazakhstan	abortus C	2008	MLVA Bank
BRUa0647	2015Shevtsov#044	4	5	3	12	2	2	3	1	6	43	8	5	7	10	3	3	36	72	Cattle	B.abortus bv6	Kazakhstan	abortus C	2008	MLVA Bank
BRUa0648	2015Shevtsov#045	4	5	3	12	2	2	3	1	6	43	8	5	7	9	3	3	36	72	Cattle	B.abortus bv6	Kazakhstan	abortus C	2008	MLVA Bank
BRUa0649	2015Shevtsov#002	4	5	3	12	2	2	3	1	6	43	8	5	7	10	3	3	36	72	Cattle	B.abortus bv6	Kazakhstan	abortus C	2008	MLVA Bank
BRUa0650	2015Shevtsov#013	4	5	3	12	2	2	3	1	6	43	8	5	7	10	3	3	36	72	Cattle	B.abortus bv6	Kazakhstan	abortus C	2008	MLVA Bank
BRUa0651	2015Shevtsov#024	4	5	3	12	2	2	3	1	6	43	8	5	7	9	3	3	36	72	Cattle	B.abortus bv6	Kazakhstan	abortus C	2008	MLVA Bank
BRUa0652	2015Shevtsov#031	4	5	3	12	2	2	3	1	6	43	8	5	7	10	3	3	36	72	Cattle	B.abortus bv6	Kazakhstan	abortus C	2008	MLVA Bank
BRUa0653	2015Shevtsov#038	4	5	3	12	2	2	3	1	6	43	8	5	7	10	3	3	36	72	Cattle	B.abortus bv6	Kazakhstan	abortus C	2008	MLVA Bank
BRUa0654	2015Shevtsov#049	4	5	3	12	2	2	3	1	6	43	8	5	7	10	3	3	36	72	Cattle	B.abortus bv6	Kazakhstan	abortus C	2008	MLVA Bank
BRUa0655	2015Shevtsov#060	4	5	3	12	2	2	3	1	6	43	8	5	7	9	3	3	36	72	Cattle	B.abortus bv6	Kazakhstan	abortus C	2008	MLVA Bank
BRUa0656	2015Shevtsov#071	4	5	3	12	2	2	3	1	6	43	8	5	7	9	3	3	36	72	Cattle	B.abortus bv6	Kazakhstan	abortus C	2008	MLVA Bank
BRUa0657	2015Shevtsov#082	4	5	3	12	2	2	3	1	6	43	8	5	7	10	3	3	36	72	Cattle	B.abortus bv6	Kazakhstan	abortus C	2008	MLVA Bank
BRUa0658	2015Shevtsov#093	4	5	3	12	2	2	3	1	6	43	8	5	7	10	3	3	36	72	Cattle	B.abortus bv6	Kazakhstan	abortus C	2008	MLVA Bank
BRUa0659	2015Shevtsov#097	4	5	3	12	2	2	3	1	6	43	8	5	7	10	3	3	36	72	Cattle	B.abortus bv6	Kazakhstan	abortus C	2009	MLVA Bank
BRUa0660	2015Shevtsov#104	4	5	3	12	2	2	3	1	6	43	8	5	7	9	3	3	36	72	Cattle	B.abortus bv6	Kazakhstan	abortus C	2008	MLVA Bank
BRUa0661	2015Shevtsov#115	4	5	3	12	2	2	3	1	6	43	8	5	7	10	3	3	36	72	Cattle	B.abortus bv6	Kazakhstan	abortus C	2008	MLVA Bank
BRUa0662	2015Shevtsov#098	4	5	3	12	2	2	3	1	6	43	8	5	7	10	3	3	36	72	Cattle	B.abortus	Kazakhstan	abortus C	2009	MLVA Bank
BRUa0663	2015Shevtsov#099	4	5	3	12	2	2	3	1	6	43	8	5	7	10	3	3	36	72	Cattle	B.abortus	Kazakhstan	abortus C	2009	MLVA Bank
BRUa0664	2015Shevtsov#101	4	5	3	12	2	2	3	1	6	43	8	5	7	10	3	3	36	72	Cattle	B.abortus	Kazakhstan	abortus C	2009	MLVA Bank
BRUa0665	2015Shevtsov#102	4	5	3	12	2	2	3	1	6	43	8	5	7	10	3	3	36	72	Cattle	B.abortus	Kazakhstan	abortus C	2009	MLVA Bank
BRUa0666	2015Shevtsov#103	4	5	3	12	2	2	3	1	6	43	8	5	7	10	3	3	36	72	Cattle	B.abortus	Kazakhstan	abortus C	2009	MLVA Bank
BRUa0667	2015Shevtsov#032	4	5	3	12	2	2	3	1	6	43	8	5	7	9	3	3	36	72	Cattle	B.abortus bv6	Kazakhstan	abortus C	2008	MLVA Bank
BRUa0668	2015Shevtsov#033	4	5	3	12	2	2	3	1	6	43	8	5	7	10	3	3	36	72	Cattle	B.abortus bv6	Kazakhstan	abortus C	2008	MLVA Bank
BRUa0669	2015Shevtsov#034	4	5	3	12	2	2	3	1	6	43	8	5	7	10	3	3	36	72	Cattle	B.abortus bv6	Kazakhstan	abortus C	2008	MLVA Bank
BRUa0670	2015Shevtsov#046	4	5	3	12	2	2	3	1	6	43	8	5	7	10	3	3	36	72	Cattle	B.abortus bv6	Kazakhstan	abortus C	2008	MLVA Bank
BRUa0671	2015Shevtsov#047	4	5	3	12	2	2	3	1	6	43	8	5	7	10	3	3	36	72	Cattle	B.abortus bv6	Kazakhstan	abortus C	2008	MLVA Bank
BRUa0672	2015Shevtsov#048	4	5	3	12	2	2	3	1	6	43	8	5	7	9	3	3	36	72	Cattle	B.abortus bv6	Kazakhstan	abortus C	2008	MLVA Bank
BRUa0673	2015Shevtsov#050	4	5	3	12	2	2	3	1	6	43	8	5	7	10	3	3	36	72	Cattle	B.abortus bv6	Kazakhstan	abortus C	2008	MLVA Bank
BRUa0674	2015Shevtsov#051	4	5	3	12	2	2	3	1	6	43	8	5	7	10	3	3	36	72	Cattle	B.abortus bv6	Kazakhstan	abortus C	2008	MLVA Bank
BRUa0675	2015Shevtsov#052	4	5	3	12	2	2	3	1	6	43	8	5	7	10	3	3	36	72	Cattle	B.abortus bv6	Kazakhstan	abortus C	2008	MLVA Bank
BRUa0676	2015Shevtsov#053	4	5	3	12	2	2	3	1	6	43	8	5	7	10	3	3	36	72	Cattle	B.abortus bv6	Kazakhstan	abortus C	2008	MLVA Bank
BRUa0677	2015Shevtsov#054	4	5	3	12	2	2	3	1	6	43	8	5	7	9	3	3	36	72	Cattle	B.abortus bv6	Kazakhstan	abortus C	2008	MLVA Bank
BRUa0678	2015Shevtsov#055	4	5	3	12	2	2	3	1	6	43	8	5	7	10	3	3	36	72	Cattle	B.abortus bv6	Kazakhstan	abortus C	2008	MLVA Bank
BRUa0679	2015Shevtsov#056	4	5	3	12	2	2	3	1	6	43	8	5	7	10	3	3	36	72	Cattle	B.abortus bv6	Kazakhstan	abortus C	2008	MLVA Bank
BRUa0680	2015Shevtsov#057	4	5	3	12	2	2	3	1	6	43	8	5	7	9	3	3	36	72	Cattle	B.abortus bv6	Kazakhstan	abortus C	2008	MLVA Bank
BRUa0681	2015Shevtsov#058	4	5	3	12	2	2	3	1	6	43	8	5	7	10	3	3	36	72	Cattle	B.abortus bv6	Kazakhstan	abortus C	2008	MLVA Bank
BRUa0682	2015Shevtsov#059	4	5	3	12	2	2	3	1	6	43	8	5	7	10	3	3	36	72	Cattle	B.abortus bv6	Kazakhstan	abortus C	2008	MLVA Bank
BRUa0683	2015Shevtsov#061	4	5	3	12	2	2	3	1	6	43	8	5	7	9	3	3	36	72	Cattle	B.abortus bv6	Kazakhstan	abortus C	2008	MLVA Bank
BRUa0684	2015Shevtsov#062	4	5	3	12	2	2	3	1	6	43	8	5	7	9	3	3	36	72	Cattle	B.abortus bv6	Kazakhstan	abortus C	2008	MLVA Bank
BRUa0685	2015Shevtsov#063	4	5	3	12	2	2	3	1	6	43	8	5	7	10	3	3	36	72	Cattle	B.abortus bv6	Kazakhstan	abortus C	2008	MLVA Bank
BRUa0686	2015Shevtsov#064	4	5	3	12	2	2	3	1	6	43	8	5	7	9	3	3	36	72	Cattle	B.abortus bv6	Kazakhstan	abortus C	2008	MLVA Bank
BRUa0687	2015Shevtsov#003	4	5	3	12	2	2	3	1	6	43	8	5	7	10	3	3	36	72	Cattle	B.abortus bv1	Kazakhstan	abortus C	2011	MLVA Bank
BRUa0688	2015Shevtsov#004	4	5	3	12	2	2	3	1	6	43	8	5	7	10	3	3	36	72	Cattle	B.abortus bv1	Kazakhstan	abortus C	2011	MLVA Bank
BRUa0689	2015Shevtsov#005	4	5	3	12	2	2	3	1	6	43	8	4	12	10	3	3	36	72	Cattle	B.abortus bv1	Kazakhstan	abortus C	2011	MLVA Bank
BRUa0690	2015Shevtsov#006	4	5	3	12	2	2	3	1	6	43	8	5	7	10	3	3	36	72	Cattle	B.abortus bv1	Kazakhstan	abortus C	2011	MLVA Bank
BRUa0691	2015Shevtsov#007	4	5	3	12	2	2	3	1	6	43	8	5	7	10	3	3	36	72	Cattle	B.abortus bv1	Kazakhstan	abortus C	2011	MLVA Bank
BRUa0692	2015Shevtsov#008	4	5	3	12	2	2	3	1	6	43	8	5	7	10	3	3	36	72	Cattle	B.abortus bv1	Kazakhstan	abortus C	2011	MLVA Bank
BRUa0693	2015Shevtsov#009	4	5	3	12	2	2	3	1	6	43	8	5	7	10	3	3	36	72	Cattle	B.abortus bv1	Kazakhstan	abortus C	2011	MLVA Bank
BRUa0694	2015Shevtsov#010	4	5	3	12	2	2	3	1	6	43	8	5	7	10	3	3	36	72	Cattle	B.abortus bv1	Kazakhstan	abortus C	2011	MLVA Bank
BRUa0695	2015Shevtsov#011	4	5	3	12	2	2	3	1	6	43	8	5	7	10	3	3	36	72	Cattle	B.abortus bv1	Kazakhstan	abortus C	2011	MLVA Bank
BRUa0696	2015Shevtsov#012	4	5	3	12	2	2	3	1	6	43	8	5	7	10	3	3	36	72	Cattle	B.abortus bv1	Kazakhstan	abortus C	2011	MLVA Bank
BRUa0697	2015Shevtsov#014	4	5	3	12	2	2	3	1	6	43	8	5	7	10	3	3	36	72	Cattle	B.abortus bv1	Kazakhstan	abortus C	2011	MLVA Bank
BRUa0698	2015Shevtsov#015	4	5	3	12	2	2	3	1	6	43	8	5	7	10	3	3	36	72	Cattle	B.abortus bv1	Kazakhstan	abortus C	2011	MLVA Bank
BRUa0699	2015Shevtsov#016	4	5	3	12	2	2	3	1	6	43	8	5	7	6	3	3	36	72	Cattle	B.abortus bv1	Kazakhstan	abortus C	2011	MLVA Bank
BRUa0700	2015Shevtsov#017	4	5	3	12	2	2	3	1	6	43	8	5	7	10	3	3	36	72	Cattle	B.abortus bv1	Kazakhstan	abortus C	2011	MLVA Bank
BRUa0701	2015Shevtsov#018	4	5	3	12	2	2	3	1	6	43	8	5	7	10	3	3	36	72	Cattle	B.abortus bv1	Kazakhstan	abortus C	2011	MLVA Bank
BRUa0702	2015Shevtsov#019	4	5	3	12	2	2	3	1	6	43	8	5	7	10	3	3	36	72	Cattle	B.abortus bv1	Kazakhstan	abortus C	2011	MLVA Bank
BRUa0703	2015Shevtsov#020	4	5	3	12	2	2	3	1	6	43	8	5	7	10	3	3	36	72	Cattle	B.abortus bv1	Kazakhstan	abortus C	2011	MLVA Bank
BRUa0704	2015Shevtsov#100	4	5	3	12	2	2	3	1	6	43	8	5	7	10	3	3	36	72	Cattle	B.abortus bv1	Kazakhstan	abortus C	2009	MLVA Bank
BRUa0705	2015Shevtsov#105	4	5	3	12	2	2	3	1	6	43	8	5	7	10	3	3	36	72	Cattle	B.abortus bv1	Kazakhstan	abortus C	2010	MLVA Bank
BRUa0706	2015Shevtsov#106	4	5	3	12	2	2	3	1	6	43	8	5	7	10	3	3	36	72	Cattle	B.abortus bv1	Kazakhstan	abortus C	2010	MLVA Bank
BRUa0707	2015Shevtsov#107	4	5	3	12	2	2	3	1	6	43	8	4	12	10	3	3	36	72	Cattle	B.abortus bv1	Kazakhstan	abortus C	2010	MLVA Bank
BRUa0708	2015Shevtsov#108	4	5	3	12	2	2	3	1	6	43	8	5	7	10	3	3	36	72	Cattle	B.abortus bv1	Kazakhstan	abortus C	2010	MLVA Bank
BRUa0709	2015Shevtsov#109	4	5	3	12	2	2	3	1	6	43	8	5	7	10	3	3	36	72	Cattle	B.abortus bv1	Kazakhstan	abortus C	2010	MLVA Bank
BRUa0710	2015Shevtsov#110	4	5	3	12	2	2	3	1	6	43	8	5	7	10	3	3	36	72	Cattle	B.abortus bv1	Kazakhstan	abortus C	2010	MLVA Bank
BRUa0711	2015Shevtsov#111	4	5	3	12	2	2	3	1	6	43	8	5	7	10	3	3	36	72	Cattle	B.abortus bv1	Kazakhstan	abortus C	2010	MLVA Bank
BRUa0712	2015Shevtsov#112	4	5	3	12	2	2	3	1	6	43	8	5	7	10	3	3	36	72	Cattle	B.abortus bv1	Kazakhstan	abortus C	2010	MLVA Bank
BRUa0713	2015Shevtsov#113	4	5	3	12	2	2	3	1	6	43	8	5	7	10	3	3	36	72	Cattle	B.abortus bv1	Kazakhstan	abortus C	2011	MLVA Bank
BRUa0714	2015Shevtsov#114	4	5	3	12	2	2	3	1	6	43	8	5	7	10	3	3	36	72	Cattle	B.abortus bv1	Kazakhstan	abortus C	2011	MLVA Bank
BRUa0715	2015Shevtsov#116	4	5	3	12	2	2	3	1	6	43	8	5	7	10	3	3	36	72	Cattle	B.abortus bv1	Kazakhstan	abortus C	2011	MLVA Bank
BRUa0716	2015Shevtsov#117	4	5	3	12	2	2	3	1	6	43	8	5	7	10	3	3	36	72	Cattle	B.abortus bv1	Kazakhstan	abortus C	2011	MLVA Bank
BRUa0717	2015Shevtsov#118	4	5	3	12	2	2	3	1	6	43	8	5	7	10	3	3	36	72	Cattle	B.abortus bv1	Kazakhstan	abortus C	2011	MLVA Bank
BRUa0718	2015Shevtsov#119	4	5	3	12	2	2	3	1	6	43	8	5	7	10	3	3	36	72	Cattle	B.abortus bv1	Kazakhstan	abortus C	2011	MLVA Bank
BRUa0719	2015Shevtsov#120	4	5	3	12	2	2	3	1	6	43	8	5	7	10	3	3	36	72	Cattle	B.abortus bv1	Kazakhstan	abortus C	2011	MLVA Bank
BRUa0720	2015Shevtsov#122	4	5	3	12	2	2	3	1	6	43	8	5	7	10	3	3	36	72	Cattle	B.abortus bv1	Kazakhstan	abortus C	2011	MLVA Bank
BRUa0721	2015Shevtsov#123	4	5	3	12	2	2	3	1	6	43	8	5	7	10	3	3	36	72	Cattle	B.abortus bv1	Kazakhstan	abortus C	2011	MLVA Bank
BRUa0722	2015Shevtsov#125	4	5	3	12	2	2	3	1	6	43	8	5	7	10	3	3	36	72	Cattle	B.abortus bv1	Kazakhstan	abortus C	2011	MLVA Bank
BRUa0723	2015Shevtsov#088	4	5	3	12	2	2	3	1	6	43	8	5	7	9	3	3	36	72	Cattle	B.abortus bv6	Kazakhstan	abortus C	2008	MLVA Bank
BRUa0724	2015Shevtsov#089	4	5	3	12	2	2	3	1	6	43	8	5	7	9	3	3	36	72	Cattle	B.abortus bv6	Kazakhstan	abortus C	2008	MLVA Bank
BRUa0725	2015Shevtsov#090	4	5	3	12	2	2	3	1	6	43	8	5	7	9	3	3	36	72	Cattle	B.abortus bv6	Kazakhstan	abortus C	2008	MLVA Bank
BRUa0726	2015Shevtsov#091	4	5	3	12	2	2	3	1	6	43	8	5	7	10	3	3	36	72	Cattle	B.abortus bv6	Kazakhstan	abortus C	2008	MLVA Bank
BRUa0727	2015Shevtsov#092	4	5	3	12	2	2	3	1	6	43	8	5	7	9	3	3	36	72	Cattle	B.abortus bv6	Kazakhstan	abortus C	2008	MLVA Bank
BRUa0728	2015Shevtsov#094	4	5	3	12	2	2	3	1	6	43	8	5	7	9	3	3	36	72	Cattle	B.abortus bv6	Kazakhstan	abortus C	2008	MLVA Bank
BRUa0729	2015Shevtsov#095	4	5	3	12	2	2	3	1	6	43	8	5	7	10	3	3	36	72	Cattle	B.abortus bv6	Kazakhstan	abortus C	2008	MLVA Bank
BRUa0730	2015Shevtsov#096	4	5	3	12	2	2	3	1	6	43	8	5	7	10	3	3	36	72	Cattle	B.abortus bv6	Kazakhstan	abortus C	2008	MLVA Bank
BRUa0731	2015Shevtsov#065	4	5	3	12	2	2	3	1	6	43	8	5	7	10	3	3	36	72	Cattle	B.abortus bv6	Kazakhstan	abortus C	2008	MLVA Bank
BRUa0732	2015Shevtsov#066	4	5	3	12	2	2	3	1	6	43	8	5	7	10	3	3	36	72	Cattle	B.abortus bv6	Kazakhstan	abortus C	2008	MLVA Bank
BRUa0733	2015Shevtsov#067	4	5	3	12	2	2	3	1	6	43	8	5	7	10	3	3	36	72	Cattle	B.abortus bv6	Kazakhstan	abortus C	2008	MLVA Bank
BRUa0734	2015Shevtsov#068	4	5	3	12	2	2	3	1	6	43	8	5	7	9	3	3	36	72	Cattle	B.abortus bv6	Kazakhstan	abortus C	2008	MLVA Bank
BRUa0735	2015Shevtsov#069	4	5	3	12	2	2	3	1	6	43	8	5	7	9	3	3	36	72	Cattle	B.abortus bv6	Kazakhstan	abortus C	2008	MLVA Bank
BRUa0736	2015Shevtsov#070	4	5	3	12	2	2	3	1	6	43	8	5	7	10	3	3	36	72	Cattle	B.abortus bv6	Kazakhstan	abortus C	2008	MLVA Bank
BRUa0737	2015Shevtsov#072	4	5	3	12	2	2	3	1	6	43	8	5	7	9	3	3	36	72	Cattle	B.abortus bv6	Kazakhstan	abortus C	2008	MLVA Bank
BRUa0738	2015Shevtsov#073	4	5	3	12	2	2	3	1	6	43	8	5	7	9	3	3	36	72	Cattle	B.abortus bv6	Kazakhstan	abortus C	2008	MLVA Bank
BRUa0739	2015Shevtsov#074	4	5	3	12	2	2	3	1	6	43	8	5	7	10	3	3	36	72	Cattle	B.abortus bv6	Kazakhstan	abortus C	2008	MLVA Bank
BRUa0740	2015Shevtsov#075	4	5	3	12	2	2	3	1	6	43	8	5	7	9	3	3	36	72	Cattle	B.abortus bv6	Kazakhstan	abortus C	2008	MLVA Bank
BRUa0741	2015Shevtsov#076	4	5	3	12	2	2	3	1	6	43	8	5	7	9	3	3	36	72	Cattle	B.abortus bv6	Kazakhstan	abortus C	2008	MLVA Bank
BRUa0742	2015Shevtsov#077	4	5	3	12	2	2	3	1	6	43	8	5	7	9	3	3	36	72	Cattle	B.abortus bv6	Kazakhstan	abortus C	2008	MLVA Bank
BRUa0743	2015Shevtsov#078	4	5	3	12	2	2	3	1	6	43	8	5	7	10	3	3	36	72	Cattle	B.abortus bv6	Kazakhstan	abortus C	2008	MLVA Bank
BRUa0744	2015Shevtsov#079	4	5	3	12	2	2	3	1	6	43	8	5	7	10	3	3	36	72	Cattle	B.abortus bv6	Kazakhstan	abortus C	2008	MLVA Bank
BRUa0745	2015Shevtsov#080	4	5	3	12	2	2	3	1	6	43	8	5	7	10	3	3	36	72	Cattle	B.abortus bv6	Kazakhstan	abortus C	2008	MLVA Bank
BRUa0746	2015Shevtsov#081	4	5	3	12	2	2	3	1	6	43	8	5	7	10	3	3	36	72	Cattle	B.abortus bv6	Kazakhstan	abortus C	2008	MLVA Bank
BRUa0747	2015Shevtsov#083	4	5	3	12	2	2	3	1	6	43	8	5	7	9	3	3	36	72	Cattle	B.abortus bv6	Kazakhstan	abortus C	2008	MLVA Bank
BRUa0748	2015Shevtsov#084	4	5	3	12	2	2	3	1	6	43	8	5	7	10	3	3	36	72	Cattle	B.abortus bv6	Kazakhstan	abortus C	2008	MLVA Bank
BRUa0749	2015Shevtsov#085	4	5	3	12	2	2	3	1	6	43	8	5	7	9	3	3	36	72	Cattle	B.abortus bv6	Kazakhstan	abortus C	2008	MLVA Bank
BRUa0750	2015Shevtsov#086	4	5	3	12	2	2	3	1	6	43	8	5	7	9	3	3	36	72	Cattle	B.abortus bv6	Kazakhstan	abortus C	2008	MLVA Bank
BRUa0751	2015Shevtsov#087	4	5	3	12	2	2	3	1	6	43	8	5	7	9	3	3	36	72	Cattle	B.abortus bv6	Kazakhstan	abortus C	2008	MLVA Bank
BRUa0752	2015Shevtsov#021	4	5	3	12	2	2	3	1	6	43	8	5	7	10	3	3	36	72	Cattle	B.abortus bv6	Kazakhstan	abortus C	2011	MLVA Bank
BRUa0753	2015Shevtsov#022	4	5	3	12	2	2	3	1	6	43	8	5	7	10	3	3	36	72	Cattle	B.abortus bv6	Kazakhstan	abortus C	2011	MLVA Bank
BRUa0754	2015Shevtsov#023	4	5	3	12	2	2	3	1	6	43	8	4	12	10	3	3	36	72	Cattle	B.abortus bv6	Kazakhstan	abortus C	2011	MLVA Bank
BRUa0755	2015Shevtsov#025	4	5	3	12	2	2	3	1	6	43	8	4	12	10	3	3	36	72	Cattle	B.abortus bv6	Kazakhstan	abortus C	2011	MLVA Bank
BRUa0756	2015Shevtsov#121	4	5	3	12	2	2	3	1	6	43	8	5	7	10	3	3	36	72	Cattle	B.abortus bv6	Kazakhstan	abortus C	2011	MLVA Bank
BRUa0757	2015Shevtsov#124	4	5	3	12	2	2	3	1	6	43	8	4	12	10	3	3	36	72	Cattle	B.abortus bv6	Kazakhstan	abortus C	2011	MLVA Bank
BRUa0758	2016Shevtsova#068	4	5	3	12	2	2	3	1	6	43	8	5	9	11	3	3	36	72	Cattle	B.abortus	Kazakhstan	abortus C	2015	MLVA Bank
BRUa0759	2016Shevtsova#043	4	5	3	12	2	2	3	1	6	43	8	3	3	7	3	3	36	72	Cattle	B.abortus	Kazakhstan	abortus C	1967	MLVA Bank
BRUa0760	2016Shevtsova#045	4	5	3	12	2	2	3	1	6	43	8	5	7	6	3	3	36	72	Cattle	B.abortus	Kazakhstan	abortus C	1948	MLVA Bank
BRUa0761	2016Shevtsova#062	4	5	3	12	2	2	3	1	6	43	8	4	7	8	3	3	36	72	Cattle	B.abortus	Kazakhstan	abortus C	2015	MLVA Bank
BRUa0762	2016Shevtsova#065	4	5	3	12	2	2	3	1	7	43	8	6	5	7	3	3	36	70	Cattle	B.abortus	Kazakhstan	abortus C	2015	MLVA Bank
BRUa0763	2016Shevtsova#078	4	5	3	12	2	2	3	1	7	43	8	6	5	7	3	3	36	70	Cattle	B.abortus	Kazakhstan	abortus C	2015	MLVA Bank
BRUa0764	2016Shevtsova#064	4	5	3	12	2	2	3	1	6	43	8	5	9	11	3	3	36	72	Cattle	B.abortus	Kazakhstan	abortus C	2015	MLVA Bank
BRUa0765	2016Shevtsova#070	4	5	3	12	2	2	3	1	6	43	8	5	9	11	3	3	36	72	Cattle	B.abortus	Kazakhstan	abortus C	2015	MLVA Bank
BRUa0766	2016Shevtsova#071	4	5	3	12	2	2	3	1	6	43	8	5	9	11	3	3	36	72	Cattle	B.abortus	Kazakhstan	abortus C	2015	MLVA Bank
BRUa0767	2016Shevtsova#072	4	5	3	12	2	2	3	1	6	43	8	5	9	11	3	3	36	72	Cattle	B.abortus	Kazakhstan	abortus C	2015	MLVA Bank
BRUa0768	2016Shevtsova#075	4	5	3	12	2	2	3	1	6	43	8	5	9	11	3	3	36	72	Cattle	B.abortus	Kazakhstan	abortus C	2015	MLVA Bank
BRUa0769	2016Shevtsova#083	4	5	3	12	2	2	3	1	6	43	8	5	9	11	3	3	36	72	Cattle	B.abortus	Kazakhstan	abortus C	2015	MLVA Bank
BRUa0770	2016Shevtsova#082	4	5	3	12	2	2	3	1	6	43	8	4	7	8	3	3	36	72	Cattle	B.abortus	Kazakhstan	abortus C	2015	MLVA Bank
BRUa0771	2016Shevtsova#061	4	5	3	12	2	2	3	1	6	43	8	4	7	8	3	3	36	72	Cattle	B.abortus	Kazakhstan	abortus C	2015	MLVA Bank
BRUa0772	2016Shevtsova#069	4	5	3	12	2	2	3	1	7	43	8	6	5	7	3	3	36	70	Cattle	B.abortus	Kazakhstan	abortus C	2015	MLVA Bank
BRUa0773	2016Shevtsova#074	4	5	3	12	2	2	3	1	6	43	8	4	8	6	3	3	36	72	Cattle	B.abortus	Kazakhstan	abortus C	2015	MLVA Bank
BRUa0774	2016Shevtsova#077	4	5	3	12	2	2	3	1	6	43	8	5	9	11	3	3	36	72	Cattle	B.abortus	Kazakhstan	abortus C	2015	MLVA Bank
BRUa0775	2016Shevtsova#079	4	5	3	12	2	2	3	1	7	43	8	6	5	7	3	3	36	70	Cattle	B.abortus	Kazakhstan	abortus C	2015	MLVA Bank
BRUa0776	2016Shevtsova#080	4	5	3	12	2	2	3	1	7	43	8	6	5	7	3	3	36	70	Cattle	B.abortus	Kazakhstan	abortus C	2015	MLVA Bank
BRUa0777	2016Shevtsova#084	4	5	3	12	2	2	3	1	7	43	8	6	5	7	3	3	36	70	Cattle	B.abortus	Kazakhstan	abortus C	2015	MLVA Bank
BRUa0778	2016Shevtsova#032	4	5	3	12	2	2	3	1	6	43	8	3	3	7	3	3	36	72	Cattle	B.abortus	Kazakhstan	abortus C	1969	MLVA Bank
BRUa0779	2016Shevtsova#046	4	5	3	12	2	2	3	1	6	43	8	5	7	6	3	3	36	72	Cattle	B.abortus	Kazakhstan	abortus C	1969	MLVA Bank
BRUa0780	2016Shevtsova#063	4	5	3	12	2	2	3	1	6	43	8	4	7	8	3	3	36	72	Cattle	B.abortus	Kazakhstan	abortus C	2015	MLVA Bank
BRUa0781	2016Shevtsova#073	4	5	3	12	2	2	3	1	6	43	8	4	7	8	3	3	36	72	Cattle	B.abortus	Kazakhstan	abortus C	2015	MLVA Bank
BRUa0782	2016Shevtsova#081	4	5	3	12	2	2	3	1	6	43	8	4	8	6	3	3	36	72	Cattle	B.abortus	Kazakhstan	abortus C	2015	MLVA Bank
BRUa0783	2016Shevtsova#066	4	5	3	12	2	2	3	1	6	43	8	5	13	4	3	3	36	72	Cattle	B.abortus	Kazakhstan	abortus C	2015	MLVA Bank
BRUa0784	2016Shevtsova#076	4	5	3	12	2	2	3	1	6	43	8	4	7	6	3	3	36	72	Cattle	B.abortus	Kazakhstan	abortus C	2015	MLVA Bank
BRUa0785	2018Vergnaud#0179	3	5	4	11	2	2	3	3	8	41	8	6	8	3	5	7	34	64	Human	B.abortus bv3	Mauritania	abortus B	2003	MLVA Bank
BRUa0786	2006LeFleche#119	4	5	3	12	2	2	3	1	6	43	8	5	6	4	3	3	36	72	Cattle	B.abortus bv7	Mongolia	abortus C	1999	MLVA Bank
BRUa0787	2018Vergnaud#0111	4	5	3	12	2	2	3	1	6	43	8	5	6	4	3	3	36	72	Cattle	B.abortus bv7	Mongolia	abortus C	1999	MLVA Bank
BRUa0788	2018Vergnaud#0135	4	5	3	12	2	2	3	1	6	43	8	5	6	4	3	3	36	72	Cattle	B.abortus bv7	Mongolia	abortus C	1999	MLVA Bank
BRUa0789	2012Ferreira#178	4	5	4	12	1	2	3	3	6	43	8	3	4	3	4	5	32	182	Cattle	B.abortus bv1	Portugal	abortus C	2007	MLVA Bank
BRUa0790	2012Ferreira#179	4	5	4	12	1	2	3	3	6	43	8	3	4	3	4	5	32	182	Cattle	B.abortus bv1	Portugal	abortus C	2007	MLVA Bank
BRUa0791	2012Ferreira#225	4	5	4	12	2	2	3	3	6	43	8	3	4	3	4	5	28	82	Cattle	B.abortus bv1	Portugal	abortus C	2005	MLVA Bank
BRUa0792	2012Ferreira#226	4	5	4	12	2	2	3	3	6	43	8	3	4	3	4	5	28	82	Cattle	B.abortus bv1	Portugal	abortus C	2005	MLVA Bank
BRUa0793	2012Ferreira#227	4	5	4	12	2	2	3	3	6	43	8	3	4	3	4	5	28	82	Cattle	B.abortus bv1	Portugal	abortus C	2005	MLVA Bank
BRUa0794	2012Ferreira#228	4	5	4	12	2	2	3	3	6	43	8	3	4	3	4	5	28	82	Cattle	B.abortus bv1	Portugal	abortus C	2003	MLVA Bank
BRUa0795	2012Ferreira#229	4	5	4	12	2	2	3	3	6	43	8	3	4	3	4	5	28	82	Cattle	B.abortus bv1	Portugal	abortus C	2004	MLVA Bank
BRUa0796	2012Ferreira#230	4	5	4	12	2	2	3	3	6	43	8	3	4	3	4	5	28	82	Cattle	B.abortus bv1	Portugal	abortus C	2007	MLVA Bank
BRUa0797	2012Ferreira#231	4	5	4	12	2	2	3	3	6	43	8	3	4	3	4	5	28	82	Cattle	B.abortus bv1	Portugal	abortus C	2007	MLVA Bank
BRUa0798	2012Ferreira#232	4	5	4	12	2	2	3	3	6	43	8	3	4	3	4	5	28	82	Cattle	B.abortus bv1	Portugal	abortus C	2005	MLVA Bank
BRUa0799	2012Ferreira#233	4	5	4	12	2	2	3	3	6	43	8	3	4	3	4	5	28	82	Cattle	B.abortus bv1	Portugal	abortus C	2007	MLVA Bank
BRUa0800	2012Ferreira#234	4	5	4	12	2	2	3	3	6	43	8	3	4	3	4	5	28	82	Cattle	B.abortus bv1	Portugal	abortus C	2007	MLVA Bank
BRUa0801	2012Ferreira#235	4	5	4	12	2	2	3	3	6	43	8	3	4	3	4	5	28	82	Cattle	B.abortus bv1	Portugal	abortus C	2007	MLVA Bank
BRUa0802	2012Ferreira#236	4	5	4	12	2	2	3	3	6	43	8	3	4	3	4	5	28	82	Cattle	B.abortus bv1	Portugal	abortus C	2007	MLVA Bank
BRUa0803	2012Ferreira#237	4	5	4	12	2	2	3	3	6	43	8	3	4	3	4	5	28	82	Cattle	B.abortus bv1	Portugal	abortus C	2007	MLVA Bank
BRUa0804	2012Ferreira#238	4	5	4	12	2	2	3	3	6	43	8	3	4	3	4	5	28	82	Cattle	B.abortus bv1	Portugal	abortus C	2007	MLVA Bank
BRUa0805	2012Ferreira#239	4	5	4	12	2	2	3	3	6	43	8	3	4	3	4	5	28	82	Cattle	B.abortus bv1	Portugal	abortus C	2007	MLVA Bank
BRUa0806	2012Ferreira#240	4	5	4	12	2	2	3	3	6	43	8	3	4	3	4	5	28	82	Cattle	B.abortus bv1	Portugal	abortus C	2007	MLVA Bank
BRUa0807	2012Ferreira#241	4	5	4	12	2	2	3	3	6	43	8	3	4	3	4	6	28	82	Cattle	B.abortus bv1	Portugal	abortus C	2007	MLVA Bank
BRUa0808	2012Ferreira#242	4	5	4	12	2	2	3	3	6	43	8	3	4	3	4	5	28	82	Cattle	B.abortus bv1	Portugal	abortus C	2007	MLVA Bank
BRUa0809	2012Ferreira#243	4	5	4	12	2	2	3	3	6	43	8	3	4	3	4	5	28	82	Cattle	B.abortus bv1	Portugal	abortus C	2007	MLVA Bank
BRUa0810	2012Ferreira#244	4	5	4	12	2	2	3	3	6	43	8	3	4	3	4	5	28	82	Cattle	B.abortus bv1	Portugal	abortus C	2007	MLVA Bank
BRUa0811	2012Ferreira#245	4	5	4	12	2	2	3	3	6	43	8	3	4	3	4	6	28	82	Cattle	B.abortus bv1	Portugal	abortus C	2007	MLVA Bank
BRUa0812	2012Ferreira#246	4	5	4	12	2	2	3	3	6	43	8	3	4	3	4	5	28	82	Cattle	B.abortus bv1	Portugal	abortus C	2007	MLVA Bank
BRUa0813	2012Ferreira#247	4	5	4	12	2	2	3	3	6	43	8	3	4	3	4	5	28	82	Cattle	B.abortus bv1	Portugal	abortus C	2007	MLVA Bank
BRUa0814	2012Ferreira#146	4	5	3	12	2	2	3	1	6	43	8	4	7	7	3	3	36	72	Cattle	B.abortus bv3	Portugal	abortus C	2006	MLVA Bank
BRUa0815	2012Ferreira#147	4	5	3	12	2	2	3	1	6	43	8	4	7	5	3	3	36	72	Cattle	B.abortus bv3	Portugal	abortus C	2006	MLVA Bank
BRUa0816	2012Ferreira#148	4	5	3	12	2	2	3	1	6	43	8	4	7	5	3	3	36	72	Cattle	B.abortus bv3	Portugal	abortus C	2006	MLVA Bank
BRUa0817	2012Ferreira#149	4	5	3	12	2	2	3	1	6	43	8	4	7	6	3	3	36	72	Cattle	B.abortus bv3	Portugal	abortus C	2006	MLVA Bank
BRUa0818	2012Ferreira#150	4	5	3	12	2	2	3	1	6	43	8	4	7	6	3	3	36	72	Cattle	B.abortus bv3	Portugal	abortus C	2007	MLVA Bank
BRUa0819	2012Ferreira#151	4	5	3	12	2	2	3	1	6	43	8	4	7	6	3	3	36	72	Cattle	B.abortus bv3	Portugal	abortus C	2007	MLVA Bank
BRUa0820	2012Ferreira#174	4	5	4	12	1	2	3	3	6	43	8	4	4	3	3	6	32	182	Cattle	B.abortus bv1	Portugal	abortus C	2001	MLVA Bank
BRUa0821	2012Ferreira#175	4	5	4	12	1	2	3	3	6	43	8	4	4	3	3	6	32	182	Cattle	B.abortus bv1	Portugal	abortus C	2001	MLVA Bank
BRUa0822	2012Ferreira#176	4	5	4	12	1	2	3	3	6	43	8	4	4	3	3	6	32	182	Cattle	B.abortus bv1	Portugal	abortus C	2001	MLVA Bank
BRUa0823	2012Ferreira#177	4	5	4	12	1	2	3	3	6	43	8	4	4	3	3	6	32	182	Cattle	B.abortus bv1	Portugal	abortus C	2001	MLVA Bank
BRUa0824	2012Ferreira#215	4	5	4	12	2	2	3	3	6	41	8	3	4	3	3	5	28	181	Cattle	B.abortus bv1	Portugal	abortus C	2001	MLVA Bank
BRUa0825	2012Ferreira#223	4	5	4	12	2	2	3	3	6	43	8	3	5	3	3	5	28	82	Cattle	B.abortus bv1	Portugal	abortus C	2001	MLVA Bank
BRUa0826	2012Ferreira#224	4	5	4	12	2	2	3	3	6	43	8	3	5	3	3	5	28	82	Cattle	B.abortus bv1	Portugal	abortus C	2001	MLVA Bank
BRUa0827	2012Ferreira#184	4	5	4	12	1	2	3	3	6	43	8	3	4	3	4	6	32	182	Cattle	B.abortus bv1	Portugal	abortus C	2006	MLVA Bank
BRUa0828	2012Ferreira#185	4	5	4	12	1	2	3	3	6	43	8	3	4	3	4	6	32	182	Cattle	B.abortus bv1	Portugal	abortus C	2006	MLVA Bank
BRUa0829	2012Ferreira#186	4	5	4	12	1	2	3	3	6	43	8	3	4	3	4	6	32	182	Cattle	B.abortus bv1	Portugal	abortus C	2006	MLVA Bank
BRUa0830	2012Ferreira#187	4	5	4	12	1	2	3	3	6	43	8	3	4	3	4	5	32	182	Cattle	B.abortus bv1	Portugal	abortus C	2006	MLVA Bank
BRUa0831	2012Ferreira#188	4	5	4	12	1	2	3	3	6	43	8	3	4	3	4	5	32	182	Cattle	B.abortus bv1	Portugal	abortus C	2006	MLVA Bank
BRUa0832	2012Ferreira#189	4	5	4	12	1	2	3	3	6	43	8	3	4	3	5	5	32	182	Cattle	B.abortus bv1	Portugal	abortus C	2006	MLVA Bank
BRUa0833	2012Ferreira#190	4	5	4	12	1	2	3	3	6	43	8	3	4	3	5	5	32	182	Cattle	B.abortus bv1	Portugal	abortus C	2006	MLVA Bank
BRUa0834	2012Ferreira#191	4	5	4	12	1	2	3	3	6	43	8	3	4	3	4	5	32	182	Cattle	B.abortus bv1	Portugal	abortus C	2006	MLVA Bank
BRUa0835	2012Ferreira#192	4	5	4	12	1	2	3	3	6	43	8	3	4	3	4	5	32	182	Cattle	B.abortus bv1	Portugal	abortus C	2006	MLVA Bank
BRUa0836	2012Ferreira#193	4	5	4	12	1	2	3	3	6	43	8	3	4	3	4	5	32	182	Cattle	B.abortus bv1	Portugal	abortus C	2006	MLVA Bank
BRUa0837	2012Ferreira#194	4	5	4	12	1	2	3	3	6	43	8	3	4	3	4	5	32	182	Cattle	B.abortus bv1	Portugal	abortus C	2006	MLVA Bank
BRUa0838	2012Ferreira#195	4	5	4	12	1	2	3	3	6	43	8	3	4	3	5	5	32	182	Cattle	B.abortus bv1	Portugal	abortus C	2006	MLVA Bank
BRUa0839	2012Ferreira#196	4	5	4	12	1	2	3	3	6	43	8	3	4	3	4	6	32	182	Cattle	B.abortus bv1	Portugal	abortus C	2006	MLVA Bank
BRUa0840	2012Ferreira#197	4	5	4	12	1	2	3	3	6	43	8	3	4	3	4	5	32	182	Cattle	B.abortus bv1	Portugal	abortus C	2006	MLVA Bank
BRUa0841	2012Ferreira#198	4	5	4	12	1	2	3	3	6	43	8	3	4	3	4	5	32	182	Cattle	B.abortus bv1	Portugal	abortus C	2006	MLVA Bank
BRUa0842	2012Ferreira#199	4	5	4	12	1	2	3	3	6	43	8	3	4	3	4	5	32	182	Cattle	B.abortus bv1	Portugal	abortus C	2006	MLVA Bank
BRUa0843	2012Ferreira#200	4	5	4	12	1	2	3	3	6	43	8	3	4	3	4	5	32	182	Cattle	B.abortus bv1	Portugal	abortus C	2006	MLVA Bank
BRUa0844	2012Ferreira#201	4	5	4	12	1	2	3	3	6	43	8	3	4	3	4	5	32	182	Cattle	B.abortus bv1	Portugal	abortus C	2007	MLVA Bank
BRUa0845	2012Ferreira#202	4	5	4	12	1	2	3	3	6	43	8	3	4	3	4	5	32	182	Cattle	B.abortus bv1	Portugal	abortus C	2007	MLVA Bank
BRUa0846	2012Ferreira#203	4	5	4	12	1	2	3	3	6	43	8	3	4	3	4	5	32	182	Cattle	B.abortus bv1	Portugal	abortus C	2007	MLVA Bank
BRUa0847	2012Ferreira#204	4	5	4	12	1	2	3	3	6	43	8	3	4	3	4	5	32	182	Cattle	B.abortus bv1	Portugal	abortus C	2007	MLVA Bank
BRUa0848	2012Ferreira#145	3	5	4	12	2	2	3	3	6	43	8	3	4	3	4	5	33	76	Cattle	B.abortus bv1	Portugal	abortus C	2007	MLVA Bank
BRUa0849	2012Ferreira#205	4	5	4	12	1	2	3	3	6	43	8	3	4	3	5	5	32	182	Cattle	B.abortus bv1	Portugal	abortus C	2007	MLVA Bank
BRUa0850	2012Ferreira#206	4	5	4	12	1	2	3	3	6	43	8	3	4	3	5	5	32	182	Cattle	B.abortus bv1	Portugal	abortus C	2007	MLVA Bank
BRUa0851	2012Ferreira#207	4	5	4	12	1	2	3	3	6	43	8	3	4	3	4	5	32	182	Cattle	B.abortus bv1	Portugal	abortus C	2007	MLVA Bank
BRUa0852	2012Ferreira#264	4	5	4	12	2	2	3	3	6	43	8	3	4	3	4	5	28	82	Cattle	B.abortus bv1	Portugal	abortus C	2004	MLVA Bank
BRUa0853	2012Ferreira#265	4	5	4	12	2	2	3	3	6	43	8	3	4	3	4	5	28	82	Cattle	B.abortus bv1	Portugal	abortus C	2007	MLVA Bank
BRUa0854	2012Ferreira#266	4	5	4	12	2	2	3	3	6	43	8	3	4	3	6	6	28	82	Cattle	B.abortus bv1	Portugal	abortus C	2007	MLVA Bank
BRUa0855	2012Ferreira#267	4	5	4	12	2	2	3	3	6	43	8	3	4	3	6	5	28	82	Cattle	B.abortus bv1	Portugal	abortus C	2007	MLVA Bank
BRUa0856	2012Ferreira#268	4	5	4	12	2	2	3	3	6	43	8	3	5	3	4	5	28	82	Cattle	B.abortus bv1	Portugal	abortus C	2007	MLVA Bank
BRUa0857	2012Ferreira#269	4	5	4	12	2	2	3	3	6	43	8	3	4	3	4	5	28	82	Cattle	B.abortus bv1	Portugal	abortus C	2007	MLVA Bank
BRUa0858	2012Ferreira#270	4	5	4	12	2	2	3	3	6	43	8	3	4	3	4	6	28	82	Cattle	B.abortus bv1	Portugal	abortus C	2007	MLVA Bank
BRUa0859	2012Ferreira#271	4	5	4	12	2	2	3	3	6	43	8	3	4	3	4	5	28	82	Cattle	B.abortus bv1	Portugal	abortus C	2007	MLVA Bank
BRUa0860	2012Ferreira#272	4	5	4	12	2	2	3	3	6	43	8	3	4	3	4	5	28	82	Cattle	B.abortus bv1	Portugal	abortus C	2007	MLVA Bank
BRUa0861	2012Ferreira#273	4	5	4	12	2	2	3	3	6	43	8	3	5	3	4	5	28	82	Cattle	B.abortus bv1	Portugal	abortus C	2007	MLVA Bank
BRUa0862	2012Ferreira#274	4	5	4	12	2	2	3	3	6	43	8	3	4	3	6	5	28	82	Cattle	B.abortus bv1	Portugal	abortus C	2007	MLVA Bank
BRUa0863	2012Ferreira#275	4	5	4	12	2	2	3	3	6	43	8	3	4	3	4	5	28	82	Cattle	B.abortus bv1	Portugal	abortus C	2007	MLVA Bank
BRUa0864	2012Ferreira#276	4	5	4	12	2	2	3	3	6	43	8	3	4	3	4	5	28	82	Cattle	B.abortus bv1	Portugal	abortus C	2007	MLVA Bank
BRUa0865	2012Ferreira#277	4	5	4	12	2	2	3	3	6	43	8	3	4	3	6	5	28	82	Cattle	B.abortus bv1	Portugal	abortus C	2007	MLVA Bank
BRUa0866	2012Ferreira#278	4	5	4	12	2	2	3	3	6	43	8	3	5	3	4	5	28	82	Cattle	B.abortus bv1	Portugal	abortus C	2007	MLVA Bank
BRUa0867	2012Ferreira#279	4	5	4	12	2	2	3	3	6	43	8	3	4	3	4	5	28	82	Cattle	B.abortus bv1	Portugal	abortus C	2007	MLVA Bank
BRUa0868	2012Ferreira#280	4	5	4	12	2	2	3	3	6	43	8	3	4	3	4	6	28	82	Cattle	B.abortus bv1	Portugal	abortus C	2007	MLVA Bank
BRUa0869	2012Ferreira#281	4	5	4	12	2	2	3	3	6	43	8	3	4	3	4	6	28	82	Cattle	B.abortus bv1	Portugal	abortus C	2007	MLVA Bank
BRUa0870	2012Ferreira#282	4	5	4	12	2	2	3	3	6	43	8	3	5	3	4	5	28	82	Cattle	B.abortus bv1	Portugal	abortus C	2007	MLVA Bank
BRUa0871	2012Ferreira#283	4	5	4	12	2	2	3	3	6	43	8	3	4	3	4	6	28	82	Cattle	B.abortus bv1	Portugal	abortus C	2007	MLVA Bank
BRUa0872	2012Ferreira#284	4	5	4	12	2	2	3	3	6	43	8	3	4	3	6	5	28	82	Cattle	B.abortus bv1	Portugal	abortus C	2007	MLVA Bank
BRUa0873	2012Ferreira#285	4	5	4	12	2	2	3	3	6	43	8	3	4	3	4	6	28	82	Cattle	B.abortus bv1	Portugal	abortus C	2007	MLVA Bank
BRUa0874	2012Ferreira#286	4	5	4	12	2	2	3	3	6	43	8	3	4	3	5	4	28	82	Cattle	B.abortus bv1	Portugal	abortus C	2007	MLVA Bank
BRUa0875	2012Ferreira#287	4	5	4	12	2	2	3	3	6	43	8	3	4	3	6	5	28	82	Cattle	B.abortus bv1	Portugal	abortus C	2007	MLVA Bank
BRUa0876	2012Ferreira#288	4	5	4	12	2	2	3	3	6	43	8	3	4	3	6	5	28	82	Cattle	B.abortus bv1	Portugal	abortus C	2007	MLVA Bank
BRUa0877	2012Ferreira#289	4	5	4	12	2	2	3	3	6	43	8	3	4	3	4	5	28	82	Cattle	B.abortus bv1	Portugal	abortus C	2007	MLVA Bank
BRUa0878	2012Ferreira#290	4	5	4	12	2	2	3	3	6	43	8	3	4	3	4	5	28	82	Cattle	B.abortus bv1	Portugal	abortus C	2007	MLVA Bank
BRUa0879	2012Ferreira#291	4	5	4	12	2	2	3	3	6	43	8	3	4	3	4	0	28	82	Cattle	B.abortus bv1	Portugal	abortus C	2007	MLVA Bank
BRUa0880	2012Ferreira#292	4	5	4	12	2	2	3	3	6	43	8	3	4	3	4	6	28	82	Cattle	B.abortus bv1	Portugal	abortus C	2007	MLVA Bank
BRUa0881	2012Ferreira#293	4	5	4	12	2	2	3	3	6	43	8	3	4	3	4	5	28	82	Cattle	B.abortus bv1	Portugal	abortus C	2007	MLVA Bank
BRUa0882	2012Ferreira#294	4	5	4	12	2	2	3	3	6	43	8	3	5	3	4	5	28	82	Cattle	B.abortus bv1	Portugal	abortus C	2007	MLVA Bank
BRUa0883	2012Ferreira#298	4	5	4	12	2	3	3	3	6	43	8	3	7	3	3	5	27	79	Cattle	B.abortus Rough	Portugal	abortus C_RB51_2308	2007	MLVA Bank
BRUa0884	2012Ferreira#208	4	5	4	12	1	2	3	3	6	43	8	3	4	3	4	5	32	182	Cattle	B.abortus bv1	Portugal	abortus C	2007	MLVA Bank
BRUa0885	2012Ferreira#216	4	5	4	12	2	2	3	3	6	41	8	3	4	3	3	6	28	181	Cattle	B.abortus bv1	Portugal	abortus C	2002	MLVA Bank
BRUa0886	2012Ferreira#217	4	5	4	12	2	2	3	3	6	41	8	3	4	3	3	5	28	181	Cattle	B.abortus bv1	Portugal	abortus C	2002	MLVA Bank
BRUa0887	2012Ferreira#218	4	5	4	12	2	2	3	3	6	41	8	3	4	3	3	5	28	181	Cattle	B.abortus bv1	Portugal	abortus C	2002	MLVA Bank
BRUa0888	2012Ferreira#219	4	5	4	12	2	2	3	3	6	41	8	3	4	3	3	5	28	181	Cattle	B.abortus bv1	Portugal	abortus C	2002	MLVA Bank
BRUa0889	2012Ferreira#220	4	5	4	12	2	2	3	3	6	41	8	3	4	3	3	5	28	181	Cattle	B.abortus bv1	Portugal	abortus C	2002	MLVA Bank
BRUa0890	2012Ferreira#221	4	5	4	12	2	2	3	3	6	41	8	3	5	3	3	5	28	181	Cattle	B.abortus bv1	Portugal	abortus C	2002	MLVA Bank
BRUa0891	2012Ferreira#222	4	5	4	12	2	2	3	3	6	41	8	3	4	3	3	5	28	181	Cattle	B.abortus bv1	Portugal	abortus C	2002	MLVA Bank
BRUa0892	2012Ferreira#302	4	5	4	13	1	2	3	3	6	43	8	3	4	3	3	6	99	184	Cattle	B.abortus bv1	Portugal	abortus C	2006	MLVA Bank
BRUa0893	2012Ferreira#248	4	5	4	12	2	2	3	3	6	43	8	3	4	3	4	6	28	82	Cattle	B.abortus bv1	Portugal	abortus C	2005	MLVA Bank
BRUa0894	2012Ferreira#249	4	5	4	12	2	2	3	3	6	43	8	3	4	3	4	6	28	82	Cattle	B.abortus bv1	Portugal	abortus C	2005	MLVA Bank
BRUa0895	2012Ferreira#250	4	5	4	12	2	2	3	3	6	43	8	3	4	3	4	7	28	82	Cattle	B.abortus bv1	Portugal	abortus C	2007	MLVA Bank
BRUa0896	2012Ferreira#251	4	5	4	12	2	2	3	3	6	43	8	3	4	3	4	6	28	82	Cattle	B.abortus bv1	Portugal	abortus C	2008	MLVA Bank
BRUa0897	2012Ferreira#252	4	5	4	12	2	2	3	3	6	43	8	3	4	3	4	6	28	82	Cattle	B.abortus bv1	Portugal	abortus C	2008	MLVA Bank
BRUa0898	2012Ferreira#253	4	5	4	12	2	2	3	3	6	43	8	3	4	3	4	6	28	82	Cattle	B.abortus bv1	Portugal	abortus C	2008	MLVA Bank
BRUa0899	2012Ferreira#254	4	5	4	12	2	2	3	3	6	43	8	3	4	3	4	6	28	82	Cattle	B.abortus bv1	Portugal	abortus C	2008	MLVA Bank
BRUa0900	2012Ferreira#152	4	5	3	12	2	2	3	1	6	43	8	4	6	6	3	3	36	72	Cattle	B.abortus bv3	Portugal	abortus C	2003	MLVA Bank
BRUa0901	2012Ferreira#153	4	5	3	12	2	2	3	1	6	43	8	4	6	6	3	3	36	72	Cattle	B.abortus bv3	Portugal	abortus C	2003	MLVA Bank
BRUa0902	2012Ferreira#154	4	5	3	12	2	2	3	1	6	43	8	4	6	6	3	3	36	72	Cattle	B.abortus bv3	Portugal	abortus C	2004	MLVA Bank
BRUa0903	2012Ferreira#155	4	5	3	12	2	2	3	1	6	43	8	4	5	6	4	3	36	72	Cattle	B.abortus bv3	Portugal	abortus C	2004	MLVA Bank
BRUa0904	2012Ferreira#156	4	5	3	12	2	2	3	1	6	43	8	4	5	6	4	3	36	72	Cattle	B.abortus bv3	Portugal	abortus C	2007	MLVA Bank
BRUa0905	2012Ferreira#157	4	5	3	12	2	2	3	1	6	43	8	4	5	6	4	3	36	72	Cattle	B.abortus bv3	Portugal	abortus C	2003	MLVA Bank
BRUa0906	2012Ferreira#158	4	5	3	12	2	2	3	1	6	43	8	4	5	6	5	3	36	72	Cattle	B.abortus bv3	Portugal	abortus C	2007	MLVA Bank
BRUa0907	2012Ferreira#159	4	5	3	12	2	2	3	1	6	43	8	4	7	5	3	3	36	72	Cattle	B.abortus bv3	Portugal	abortus C	2007	MLVA Bank
BRUa0908	2012Ferreira#137	3	5	4	12	1	2	3	3	6	43	8	5	4	3	0	4	98	183	Cattle	B.abortus bv1	Portugal	abortus C	2004	MLVA Bank
BRUa0909	2012Ferreira#138	3	5	4	12	1	2	3	3	6	43	8	5	4	3	5	4	98	183	Cattle	B.abortus bv1	Portugal	abortus C	2003	MLVA Bank
BRUa0910	2012Ferreira#139	3	5	4	12	1	2	3	3	6	43	8	5	4	3	5	5	98	183	Cattle	B.abortus bv1	Portugal	abortus C	2004	MLVA Bank
BRUa0911	2012Ferreira#255	4	5	4	12	2	2	3	3	6	43	8	3	4	3	4	5	28	82	Cattle	B.abortus bv1	Portugal	abortus C	2003	MLVA Bank
BRUa0912	2012Ferreira#160	4	5	3	12	2	2	3	1	6	43	8	4	5	0	5	3	36	72	Cattle	B.abortus bv3	Portugal	abortus C	2003	MLVA Bank
BRUa0913	2012Ferreira#161	4	5	3	12	2	2	3	1	6	43	8	4	5	8	5	3	36	72	Cattle	B.abortus bv3	Portugal	abortus C	2003	MLVA Bank
BRUa0914	2012Ferreira#162	4	5	3	12	2	2	3	1	6	43	8	4	5	6	4	3	36	72	Cattle	B.abortus bv3	Portugal	abortus C	2004	MLVA Bank
BRUa0915	2012Ferreira#140	3	5	4	12	1	2	3	3	6	43	8	4	4	3	5	4	98	183	Cattle	B.abortus bv1	Portugal	abortus C	2004	MLVA Bank
BRUa0916	2012Ferreira#141	3	5	4	12	1	2	3	3	6	43	8	5	4	3	6	4	98	183	Cattle	B.abortus bv1	Portugal	abortus C	2004	MLVA Bank
BRUa0917	2012Ferreira#142	3	5	4	12	1	2	3	3	6	43	8	4	4	3	6	4	98	183	Cattle	B.abortus bv1	Portugal	abortus C	2004	MLVA Bank
BRUa0918	2012Ferreira#143	3	5	4	12	1	2	3	3	6	43	8	5	4	3	5	4	98	183	Cattle	B.abortus bv1	Portugal	abortus C	2003	MLVA Bank
BRUa0919	2012Ferreira#180	4	5	4	12	1	2	3	3	6	43	8	4	4	3	5	4	32	182	Cattle	B.abortus bv1	Portugal	abortus C	2004	MLVA Bank
BRUa0920	2012Ferreira#181	4	5	4	12	1	2	3	3	6	43	8	5	4	3	5	4	32	182	Cattle	B.abortus bv1	Portugal	abortus C	2004	MLVA Bank
BRUa0921	2012Ferreira#182	4	5	4	12	1	2	3	3	6	43	8	4	4	3	5	4	32	182	Cattle	B.abortus bv1	Portugal	abortus C	2004	MLVA Bank
BRUa0922	2012Ferreira#183	4	5	4	12	1	2	3	3	6	43	8	4	4	3	5	4	32	182	Cattle	B.abortus bv1	Portugal	abortus C	2003	MLVA Bank
BRUa0923	2012Ferreira#163	4	5	3	12	2	2	3	1	6	43	8	4	5	5	4	3	36	72	Cattle	B.abortus bv3	Portugal	abortus C	2003	MLVA Bank
BRUa0924	2012Ferreira#164	4	5	3	12	2	2	3	1	6	43	8	4	6	6	3	3	36	72	Cattle	B.abortus bv3	Portugal	abortus C	2003	MLVA Bank
BRUa0925	2012Ferreira#165	4	5	3	12	2	2	3	1	6	43	8	4	5	6	4	3	36	72	Cattle	B.abortus bv3	Portugal	abortus C	2004	MLVA Bank
BRUa0926	2012Ferreira#166	4	5	3	12	2	2	3	1	6	43	8	4	5	6	4	3	36	72	Cattle	B.abortus bv3	Portugal	abortus C	2004	MLVA Bank
BRUa0927	2012Ferreira#167	4	5	3	12	2	2	3	1	6	43	8	4	5	8	5	3	36	72	Cattle	B.abortus bv3	Portugal	abortus C	2003	MLVA Bank
BRUa0928	2012Ferreira#256	4	5	4	12	2	2	3	3	6	43	8	3	4	3	4	5	28	82	Cattle	B.abortus bv1	Portugal	abortus C	2005	MLVA Bank
BRUa0929	2012Ferreira#257	4	5	4	12	2	2	3	3	6	43	8	3	4	3	4	5	28	82	Cattle	B.abortus bv1	Portugal	abortus C	2007	MLVA Bank
BRUa0930	2012Ferreira#258	4	5	4	12	2	2	3	3	6	43	8	3	4	3	4	5	28	82	Cattle	B.abortus bv1	Portugal	abortus C	2007	MLVA Bank
BRUa0931	2012Ferreira#259	4	5	4	12	2	2	3	3	6	43	8	3	4	3	4	5	28	82	Cattle	B.abortus bv1	Portugal	abortus C	2007	MLVA Bank
BRUa0932	2012Ferreira#260	4	5	4	12	2	2	3	3	6	43	8	3	4	3	4	5	28	82	Cattle	B.abortus bv1	Portugal	abortus C	2007	MLVA Bank
BRUa0933	2012Ferreira#261	4	5	4	12	2	2	3	3	6	43	8	3	4	3	4	5	28	82	Cattle	B.abortus bv1	Portugal	abortus C	2007	MLVA Bank
BRUa0934	2012Ferreira#262	4	5	4	12	2	2	3	3	6	43	8	3	4	3	4	5	28	82	Cattle	B.abortus bv1	Portugal	abortus C	2007	MLVA Bank
BRUa0935	2012Ferreira#263	4	5	4	12	2	2	3	3	6	43	8	3	4	3	4	5	28	82	Cattle	B.abortus bv1	Portugal	abortus C	2002	MLVA Bank
BRUa0936	2012Ferreira#144	3	5	4	12	1	2	3	3	6	43	8	4	4	3	8	4	98	183	Cattle	B.abortus bv1	Portugal	abortus C	2001	MLVA Bank
BRUa0937	2012Ferreira#209	4	5	4	12	1	2	3	3	6	43	8	5	4	3	5	4	32	182	Cattle	B.abortus bv1	Portugal	abortus C	2004	MLVA Bank
BRUa0938	2012Ferreira#210	4	5	4	12	1	2	3	3	6	43	8	5	4	3	5	4	32	182	Cattle	B.abortus bv1	Portugal	abortus C	2004	MLVA Bank
BRUa0939	2012Ferreira#211	4	5	4	12	1	2	3	3	6	43	8	4	4	3	5	4	32	182	Cattle	B.abortus bv1	Portugal	abortus C	2003	MLVA Bank
BRUa0940	2012Ferreira#295	4	5	4	12	2	2	3	3	6	43	8	3	6	3	4	5	28	82	Cattle	B.abortus bv1	Portugal	abortus C	2003	MLVA Bank
BRUa0941	2012Ferreira#168	4	5	3	12	2	2	3	1	6	43	8	4	5	12	4	3	36	72	Cattle	B.abortus bv3	Portugal	abortus C	2001	MLVA Bank
BRUa0942	2012Ferreira#169	4	5	3	12	2	2	3	1	6	43	8	4	7	12	4	3	36	72	Cattle	B.abortus bv3	Portugal	abortus C	2001	MLVA Bank
BRUa0943	2012Ferreira#170	4	5	3	12	2	2	3	1	6	43	8	4	5	6	4	3	36	72	Cattle	B.abortus bv3	Portugal	abortus C	2004	MLVA Bank
BRUa0944	2012Ferreira#171	4	5	3	12	2	2	3	1	6	43	8	4	5	6	4	3	36	72	Cattle	B.abortus bv3	Portugal	abortus C	2003	MLVA Bank
BRUa0945	2012Ferreira#172	4	5	3	12	2	2	3	1	6	43	8	4	5	6	4	3	36	72	Cattle	B.abortus bv3	Portugal	abortus C	2003	MLVA Bank
BRUa0946	2012Ferreira#173	4	5	3	12	2	2	3	1	6	43	8	4	5	6	4	3	36	72	Cattle	B.abortus bv3	Portugal	abortus C	2004	MLVA Bank
BRUa0947	2012Ferreira#299	4	5	4	12	2	3	3	3	6	43	8	3	7	3	3	5	27	79	Cattle	B.abortus Rough	Portugal	abortus C_RB51_2308	2005	MLVA Bank
BRUa0948	GCA_000238175	4	5	4	12	2	3	3	3	6	43	8	4	4	3	3	6	27	79	Cattle	B.abortus	South Korea	abortus C	2011	MLVA Bank
BRUa0949	2010Her#04	4	5	4	12	2	3	3	3	6	43	8	4	4	3	3	6	27	79	Human	B.abortus	South Korea	abortus C	2004	MLVA Bank
BRUa0950	2009Her#073	4	5	4	12	2	3	3	3	6	43	8	4	4	3	3	5	27	79	Cattle	B.abortus bv1	South Korea	abortus C	2007	MLVA Bank
BRUa0951	2009Her#074	4	5	4	12	2	3	3	3	6	43	8	4	4	3	3	5	27	79	Cattle	B.abortus bv1	South Korea	abortus C	2007	MLVA Bank
BRUa0952	2009Her#075	4	5	4	12	2	3	3	3	6	43	8	4	4	3	3	5	27	79	Cattle	B.abortus bv1	South Korea	abortus C	2007	MLVA Bank
BRUa0953	2009Her#077	4	5	4	12	2	4	3	3	6	43	8	4	4	3	3	6	91	176	Cattle	B.abortus bv1	South Korea	abortus C	2007	MLVA Bank
BRUa0954	2009Her#078	4	5	4	12	2	4	3	3	6	43	8	4	4	3	3	6	91	176	Cattle	B.abortus bv1	South Korea	abortus C	2007	MLVA Bank
BRUa0955	2009Her#079	4	5	4	12	2	4	3	3	6	43	8	4	4	3	3	6	91	176	Cattle	B.abortus bv1	South Korea	abortus C	2007	MLVA Bank
BRUa0956	2009Her#080	4	5	4	12	2	3	3	3	6	43	8	5	4	3	3	6	27	79	Cattle	B.abortus bv1	South Korea	abortus C	2007	MLVA Bank
BRUa0957	2009Her#089	4	5	4	12	2	3	3	3	6	43	8	4	4	3	3	6	27	79	Cattle	B.abortus bv1	South Korea	abortus C	2007	MLVA Bank
BRUa0958	2009Her#112	4	5	4	12	2	3	3	3	6	43	8	3	7	3	3	5	27	79	Cattle	B.abortus bv1	South Korea	abortus C_RB51_2308	1999	MLVA Bank
BRUa0959	2009Her#113	4	5	4	12	2	3	3	3	6	43	8	4	4	3	3	6	27	79	Cattle	B.abortus bv1	South Korea	abortus C	2000	MLVA Bank
BRUa0960	2009Her#164	4	5	4	12	2	3	3	3	6	43	8	4	4	3	3	6	27	79	Cattle	B.abortus bv1	South Korea	abortus C	2005	MLVA Bank
BRUa0961	2009Her#165	4	5	4	12	2	4	3	3	6	43	8	4	4	3	3	6	91	176	Cattle	B.abortus bv1	South Korea	abortus C	2005	MLVA Bank
BRUa0962	2010Her#13	4	5	4	12	2	4	3	3	6	43	8	4	4	3	3	6	91	176	Human	B.abortus	South Korea	abortus C	2005	MLVA Bank
BRUa0963	2010Her#16	4	5	4	12	2	3	3	3	6	43	8	4	4	3	3	6	27	79	Human	B.abortus	South Korea	abortus C	2005	MLVA Bank
BRUa0964	2010Her#22	4	5	4	12	2	3	3	3	6	43	8	4	4	3	3	6	27	79	Human	B.abortus	South Korea	abortus C	2006	MLVA Bank
BRUa0965	2009Her#022	4	5	4	12	2	3	3	3	6	43	8	4	4	3	3	6	27	79	Cattle	B.abortus bv1	South Korea	abortus C	1996	MLVA Bank
BRUa0966	2009Her#023	4	5	4	12	2	3	3	3	6	43	8	4	4	3	3	6	27	79	Cattle	B.abortus bv1	South Korea	abortus C	1996	MLVA Bank
BRUa0967	2009Her#024	4	5	4	12	2	3	3	3	6	43	8	4	4	3	3	6	27	79	Cattle	B.abortus bv1	South Korea	abortus C	1996	MLVA Bank
BRUa0968	2009Her#025	4	5	4	12	2	3	3	3	6	43	8	4	4	3	3	6	27	79	Cattle	B.abortus bv1	South Korea	abortus C	1996	MLVA Bank
BRUa0969	2009Her#026	4	5	4	12	2	3	3	3	6	43	8	4	4	3	3	6	27	79	Cattle	B.abortus bv1	South Korea	abortus C	1996	MLVA Bank
BRUa0970	2009Her#027	4	5	4	12	2	3	3	3	6	43	8	4	4	3	3	6	27	79	Cattle	B.abortus bv1	South Korea	abortus C	1996	MLVA Bank
BRUa0971	2009Her#109	4	5	4	12	2	3	3	3	6	43	8	4	4	3	3	6	27	79	Cattle	B.abortus bv1	South Korea	abortus C	1996	MLVA Bank
BRUa0972	2009Her#111	4	5	4	12	2	3	3	3	6	43	8	4	4	3	3	6	27	79	Cattle	B.abortus bv1	South Korea	abortus C	1999	MLVA Bank
BRUa0973	2009Her#117	4	5	4	12	2	3	3	3	6	43	8	4	4	3	3	6	27	79	Cattle	B.abortus bv1	South Korea	abortus C	2003	MLVA Bank
BRUa0974	2009Her#159	4	5	4	12	2	3	3	3	6	43	8	4	4	3	3	6	27	79	Cattle	B.abortus bv1	South Korea	abortus C	2005	MLVA Bank
BRUa0975	2009Her#160	4	5	4	12	2	3	3	3	6	43	8	5	4	3	3	6	27	79	Cattle	B.abortus bv1	South Korea	abortus C	2005	MLVA Bank
BRUa0976	2009Her#161	4	5	4	12	2	3	3	3	6	43	8	5	4	3	3	6	27	79	Cattle	B.abortus bv1	South Korea	abortus C	2005	MLVA Bank
BRUa0977	2009Her#162	4	5	4	12	2	3	3	3	6	43	8	5	4	3	3	6	27	79	Cattle	B.abortus bv1	South Korea	abortus C	2005	MLVA Bank
BRUa0978	2009Her#163	4	5	4	12	2	3	3	3	6	43	8	4	4	3	3	6	27	79	Cattle	B.abortus bv1	South Korea	abortus C	2005	MLVA Bank
BRUa0979	2010Her#15	4	5	4	12	2	4	3	3	6	43	8	4	4	3	3	6	91	176	Human	B.abortus	South Korea	abortus C	2005	MLVA Bank
BRUa0980	2010Her#17	4	5	4	12	2	4	3	3	6	43	8	4	4	3	3	6	91	176	Human	B.abortus	South Korea	abortus C	2005	MLVA Bank
BRUa0981	2010Her#37	4	5	4	12	2	5	3	3	6	43	8	4	4	3	3	6	89	174	Human	B.abortus	South Korea	abortus C	2007	MLVA Bank
BRUa0982	2010Her#01	4	5	4	12	2	3	3	3	6	43	8	4	4	3	3	6	27	79	Human	B.abortus	South Korea	abortus C	2003	MLVA Bank
BRUa0983	2010Her#02	4	5	4	12	2	3	3	3	6	43	8	4	4	3	3	6	27	79	Human	B.abortus	South Korea	abortus C	2003	MLVA Bank
BRUa0984	2010Her#27	4	5	4	12	2	3	3	3	6	43	8	4	4	3	3	6	27	79	Human	B.abortus	South Korea	abortus C	2006	MLVA Bank
BRUa0985	2010Her#34	4	5	4	12	2	3	3	3	6	43	8	4	4	3	3	6	27	79	Human	B.abortus	South Korea	abortus C	2007	MLVA Bank
BRUa0986	2010Her#06	4	5	4	12	2	4	3	3	6	43	8	4	4	3	3	6	91	176	Human	B.abortus	South Korea	abortus C	2004	MLVA Bank
BRUa0987	2010Her#07	4	5	4	12	2	4	3	3	6	43	8	4	4	3	3	6	91	176	Human	B.abortus	South Korea	abortus C	2004	MLVA Bank
BRUa0988	2010Her#08	4	5	4	12	2	4	3	3	6	43	8	4	4	3	3	6	91	176	Human	B.abortus	South Korea	abortus C	2004	MLVA Bank
BRUa0989	2010Her#18	4	5	4	12	2	3	3	3	6	43	8	4	4	3	3	7	27	79	Human	B.abortus	South Korea	abortus C	2005	MLVA Bank
BRUa0990	2010Her#19	4	5	4	12	2	4	3	3	6	43	8	4	4	3	3	6	91	176	Human	B.abortus	South Korea	abortus C	2005	MLVA Bank
BRUa0991	2010Her#20	4	5	4	12	2	4	3	3	6	43	8	4	4	3	3	6	91	176	Human	B.abortus	South Korea	abortus C	2006	MLVA Bank
BRUa0992	2010Her#25	4	5	4	12	2	4	3	3	6	43	8	4	4	3	3	6	91	176	Human	B.abortus	South Korea	abortus C	2006	MLVA Bank
BRUa0993	2010Her#26	4	5	4	12	2	3	3	3	6	43	8	4	4	3	3	6	27	79	Human	B.abortus	South Korea	abortus C	2006	MLVA Bank
BRUa0994	2010Her#28	4	5	4	12	2	4	3	3	6	43	8	4	4	3	3	7	91	176	Human	B.abortus	South Korea	abortus C	2006	MLVA Bank
BRUa0995	2010Her#31	4	5	4	12	2	4	3	3	6	43	8	4	4	3	3	6	91	176	Human	B.abortus	South Korea	abortus C	2006	MLVA Bank
BRUa0996	2010Her#33	4	5	4	12	2	3	3	3	6	43	8	5	4	3	3	6	27	79	Human	B.abortus	South Korea	abortus C	2007	MLVA Bank
BRUa0997	2010Her#35	4	5	4	12	2	4	3	3	6	43	8	4	4	3	3	6	91	176	Human	B.abortus	South Korea	abortus C	2007	MLVA Bank
BRUa0998	2010Her#36	4	5	4	12	2	4	3	3	6	43	8	4	4	3	3	6	91	176	Human	B.abortus	South Korea	abortus C	2007	MLVA Bank
BRUa0999	2009Her#045	4	5	4	12	2	3	3	3	6	43	8	4	4	3	3	6	27	79	Cattle	B.abortus bv1	South Korea	abortus C	1998	MLVA Bank
BRUa1000	2009Her#046	4	5	4	12	2	3	3	3	6	43	8	4	4	3	3	6	27	79	Cattle	B.abortus bv1	South Korea	abortus C	2006	MLVA Bank
BRUa1001	2009Her#047	4	5	4	12	2	4	3	3	6	43	8	4	4	3	3	6	91	176	Cattle	B.abortus bv1	South Korea	abortus C	2006	MLVA Bank
BRUa1002	2009Her#048	4	5	4	12	2	4	3	3	6	43	8	4	4	3	3	6	91	176	Cattle	B.abortus bv1	South Korea	abortus C	2006	MLVA Bank
BRUa1003	2009Her#049	4	5	4	12	2	4	3	3	6	43	8	4	4	3	3	6	91	176	Cattle	B.abortus bv1	South Korea	abortus C	2006	MLVA Bank
BRUa1004	2009Her#050	4	5	4	12	2	4	3	3	6	43	8	4	4	3	3	6	91	176	Cattle	B.abortus bv1	South Korea	abortus C	2006	MLVA Bank
BRUa1005	2009Her#051	4	5	4	12	2	4	3	3	6	43	8	4	4	3	3	6	91	176	Cattle	B.abortus bv1	South Korea	abortus C	2006	MLVA Bank
BRUa1006	2009Her#052	4	5	4	12	2	4	3	3	6	43	8	4	4	3	3	6	91	176	Cattle	B.abortus bv1	South Korea	abortus C	2006	MLVA Bank
BRUa1007	2009Her#053	4	5	4	12	2	4	3	3	6	43	8	4	4	3	3	6	91	176	Cattle	B.abortus bv1	South Korea	abortus C	2006	MLVA Bank
BRUa1008	2009Her#054	4	5	4	12	2	4	3	3	6	43	8	4	4	3	3	6	91	176	Cattle	B.abortus bv1	South Korea	abortus C	2006	MLVA Bank
BRUa1009	2009Her#055	4	5	4	12	2	4	3	3	6	43	8	4	4	3	3	6	91	176	Cattle	B.abortus bv1	South Korea	abortus C	2006	MLVA Bank
BRUa1010	2009Her#056	4	5	4	12	2	4	3	3	6	43	8	4	4	3	3	6	91	176	Cattle	B.abortus bv1	South Korea	abortus C	2006	MLVA Bank
BRUa1011	2009Her#057	4	5	4	12	2	4	3	3	6	43	8	4	4	3	3	6	91	176	Cattle	B.abortus bv1	South Korea	abortus C	2006	MLVA Bank
BRUa1012	2009Her#058	4	5	4	12	2	3	3	3	6	43	8	5	4	3	3	5	27	79	Cattle	B.abortus bv1	South Korea	abortus C	2006	MLVA Bank
BRUa1013	2009Her#059	4	5	4	12	2	4	3	3	6	43	8	4	4	3	3	5	91	176	Cattle	B.abortus bv1	South Korea	abortus C	2006	MLVA Bank
BRUa1014	2009Her#060	4	5	4	12	2	4	3	3	6	43	8	4	4	3	3	6	91	176	Cattle	B.abortus bv1	South Korea	abortus C	2006	MLVA Bank
BRUa1015	2009Her#061	4	5	4	12	2	4	3	3	6	43	8	4	4	3	3	6	91	176	Cattle	B.abortus bv1	South Korea	abortus C	2006	MLVA Bank
BRUa1016	2009Her#062	4	5	4	12	2	4	3	3	6	43	8	5	5	3	3	6	91	176	Cattle	B.abortus bv1	South Korea	abortus C	2006	MLVA Bank
BRUa1017	2009Her#115	4	5	4	12	2	3	3	3	6	43	8	4	4	3	3	5	27	79	Cattle	B.abortus bv1	South Korea	abortus C	2002	MLVA Bank
BRUa1018	2009Her#116	4	5	4	12	2	3	3	3	6	43	8	4	4	3	3	5	27	79	Cattle	B.abortus bv1	South Korea	abortus C	2003	MLVA Bank
BRUa1019	2009Her#151	4	5	4	12	2	3	3	3	6	43	8	4	4	3	3	6	27	79	Cattle	B.abortus bv1	South Korea	abortus C	2005	MLVA Bank
BRUa1020	2009Her#170	4	5	4	12	2	3	3	3	6	43	8	4	4	3	3	6	27	79	Cattle	B.abortus bv1	South Korea	abortus C	2002	MLVA Bank
BRUa1021	2009Her#171	4	5	4	12	2	3	3	3	6	43	8	5	4	3	3	6	27	79	Cattle	B.abortus bv1	South Korea	abortus C	2002	MLVA Bank
BRUa1022	2009Her#172	4	5	4	12	2	3	3	3	6	43	8	4	4	3	3	6	27	79	Cattle	B.abortus bv1	South Korea	abortus C	2003	MLVA Bank
BRUa1023	2009Her#173	4	5	4	12	2	3	3	3	6	43	8	4	4	3	3	6	27	79	Cattle	B.abortus bv1	South Korea	abortus C	2003	MLVA Bank
BRUa1024	2009Her#174	4	5	4	12	2	4	3	3	6	43	8	4	4	3	3	6	91	176	Cattle	B.abortus bv1	South Korea	abortus C	2006	MLVA Bank
BRUa1025	2009Her#175	4	5	4	12	2	4	3	3	6	43	8	4	4	3	3	6	91	176	Cattle	B.abortus bv1	South Korea	abortus C	2006	MLVA Bank
BRUa1026	2009Her#176	4	5	4	12	2	4	3	3	6	43	8	4	4	3	3	6	91	176	Cattle	B.abortus bv1	South Korea	abortus C	2006	MLVA Bank
BRUa1027	2009Her#177	4	5	4	12	2	4	3	3	6	43	8	4	4	3	3	6	91	176	Cattle	B.abortus bv1	South Korea	abortus C	2006	MLVA Bank
BRUa1028	2010Her#14	4	5	4	12	2	3	3	3	6	43	8	5	4	3	3	6	27	79	Human	B.abortus	South Korea	abortus C	2005	MLVA Bank
BRUa1029	2010Her#23	4	5	4	12	2	3	3	3	6	43	8	4	4	3	3	6	27	79	Human	B.abortus	South Korea	abortus C	2006	MLVA Bank
BRUa1030	2010Her#29	4	5	4	12	2	4	3	3	6	43	8	5	4	3	3	6	91	176	Human	B.abortus	South Korea	abortus C	2006	MLVA Bank
BRUa1031	2010Her#30	4	5	4	12	2	4	3	3	6	43	8	4	4	3	3	6	91	176	Human	B.abortus	South Korea	abortus C	2006	MLVA Bank
BRUa1032	2009Her#031	4	5	4	12	2	3	3	3	6	43	8	4	4	3	3	6	27	79	Cattle	B.abortus bv1	South Korea	abortus C	2000	MLVA Bank
BRUa1033	2009Her#040	4	5	4	12	2	4	3	3	6	43	8	4	4	3	3	7	91	176	Cattle	B.abortus bv1	South Korea	abortus C	2006	MLVA Bank
BRUa1034	2009Her#041	4	5	4	12	2	4	3	3	6	43	8	4	4	3	3	7	91	176	Cattle	B.abortus bv1	South Korea	abortus C	2006	MLVA Bank
BRUa1035	2009Her#042	4	5	4	12	2	4	3	3	6	43	8	4	4	3	3	8	91	176	Cattle	B.abortus bv1	South Korea	abortus C	2006	MLVA Bank
BRUa1036	2009Her#043	4	5	4	12	2	4	3	3	6	43	8	4	4	3	3	7	91	176	Cattle	B.abortus bv1	South Korea	abortus C	2006	MLVA Bank
BRUa1037	2009Her#044	4	5	4	12	2	4	3	3	6	43	8	4	4	3	3	8	91	176	Cattle	B.abortus bv1	South Korea	abortus C	2006	MLVA Bank
BRUa1038	2009Her#063	4	5	4	12	2	3	3	3	6	43	8	4	4	3	3	5	27	79	Cattle	B.abortus bv1	South Korea	abortus C	2007	MLVA Bank
BRUa1039	2009Her#064	4	5	4	12	2	3	3	3	6	43	8	4	4	3	3	5	27	79	Cattle	B.abortus bv1	South Korea	abortus C	2007	MLVA Bank
BRUa1040	2009Her#065	4	5	4	12	2	3	3	3	6	43	8	4	4	3	3	5	27	79	Cattle	B.abortus bv1	South Korea	abortus C	2007	MLVA Bank
BRUa1041	2009Her#066	4	5	4	12	2	3	3	3	6	43	8	4	4	3	3	5	27	79	Cattle	B.abortus bv1	South Korea	abortus C	2007	MLVA Bank
BRUa1042	2009Her#067	4	5	4	12	2	3	3	3	6	43	8	4	4	3	3	5	27	79	Cattle	B.abortus bv1	South Korea	abortus C	2007	MLVA Bank
BRUa1043	2009Her#068	4	5	4	12	2	3	3	3	6	43	8	4	4	3	3	5	27	79	Cattle	B.abortus bv1	South Korea	abortus C	2007	MLVA Bank
BRUa1044	2009Her#083	4	5	4	12	2	3	3	3	6	43	8	4	4	3	3	6	27	79	Cattle	B.abortus bv1	South Korea	abortus C	2007	MLVA Bank
BRUa1045	2009Her#084	4	5	4	12	2	3	3	3	6	43	8	4	4	3	3	6	27	79	Cattle	B.abortus bv1	South Korea	abortus C	2007	MLVA Bank
BRUa1046	2009Her#090	4	5	4	12	2	5	3	3	6	43	8	4	4	3	3	5	89	174	Cattle	B.abortus bv1	South Korea	abortus C	2007	MLVA Bank
BRUa1047	2009Her#091	4	5	4	12	2	3	3	3	6	43	8	5	4	3	3	6	27	79	Cattle	B.abortus bv1	South Korea	abortus C	2008	MLVA Bank
BRUa1048	2009Her#092	4	5	4	12	2	3	3	3	6	43	8	5	4	3	3	6	27	79	Cattle	B.abortus bv1	South Korea	abortus C	2008	MLVA Bank
BRUa1049	2009Her#093	4	5	4	12	2	3	3	3	6	43	8	5	4	3	3	6	27	79	Cattle	B.abortus bv1	South Korea	abortus C	2008	MLVA Bank
BRUa1050	2009Her#098	4	5	4	12	2	3	3	3	6	43	8	5	4	3	3	5	27	79	Cattle	B.abortus bv1	South Korea	abortus C	2008	MLVA Bank
BRUa1051	2009Her#099	4	5	4	12	2	3	3	3	6	43	8	5	4	3	3	5	27	79	Cattle	B.abortus bv1	South Korea	abortus C	2008	MLVA Bank
BRUa1052	2009Her#100	4	5	4	12	2	3	3	3	6	43	8	5	4	3	3	5	27	79	Cattle	B.abortus bv1	South Korea	abortus C	2008	MLVA Bank
BRUa1053	2009Her#101	4	5	4	12	2	3	3	3	6	43	8	5	4	3	3	5	27	79	Cattle	B.abortus bv1	South Korea	abortus C	2008	MLVA Bank
BRUa1054	2009Her#102	4	5	4	12	2	4	3	3	6	43	8	4	4	3	3	7	91	176	Cattle	B.abortus bv1	South Korea	abortus C	2008	MLVA Bank
BRUa1055	2009Her#103	4	5	4	12	2	4	3	3	6	43	8	4	4	3	3	7	91	176	Cattle	B.abortus bv1	South Korea	abortus C	2008	MLVA Bank
BRUa1056	2009Her#104	4	5	4	12	2	4	3	3	6	43	8	4	4	3	3	7	91	176	Cattle	B.abortus bv1	South Korea	abortus C	2008	MLVA Bank
BRUa1057	2009Her#105	4	5	4	12	2	3	3	3	6	43	8	4	4	3	3	5	27	79	Cattle	B.abortus bv1	South Korea	abortus C	2008	MLVA Bank
BRUa1058	2009Her#110	4	5	4	12	2	3	3	3	6	43	8	4	4	3	3	5	27	79	Cattle	B.abortus bv1	South Korea	abortus C	1999	MLVA Bank
BRUa1059	2009Her#114	4	5	4	12	2	3	3	3	6	43	8	4	4	3	3	6	27	79	Cattle	B.abortus bv1	South Korea	abortus C	2001	MLVA Bank
BRUa1060	2009Her#119	4	5	4	12	2	3	3	3	6	43	8	4	4	3	3	6	27	79	Cattle	B.abortus bv1	South Korea	abortus C	2004	MLVA Bank
BRUa1061	2009Her#120	4	5	4	12	2	3	3	3	6	43	8	5	4	3	3	5	27	79	Cattle	B.abortus bv1	South Korea	abortus C	2004	MLVA Bank
BRUa1062	2009Her#121	4	5	4	12	2	3	3	3	6	43	8	4	4	3	3	4	27	79	Cattle	B.abortus bv1	South Korea	abortus C	2004	MLVA Bank
BRUa1063	2009Her#122	4	5	4	12	2	3	3	3	6	43	8	5	4	3	3	5	27	79	Cattle	B.abortus bv1	South Korea	abortus C	2004	MLVA Bank
BRUa1064	2009Her#123	4	5	4	12	2	3	3	3	6	43	8	4	4	3	3	6	27	79	Cattle	B.abortus bv1	South Korea	abortus C	2004	MLVA Bank
BRUa1065	2009Her#124	4	5	4	12	2	3	3	3	6	43	8	5	4	3	3	5	27	79	Cattle	B.abortus bv1	South Korea	abortus C	2004	MLVA Bank
BRUa1066	2009Her#125	4	5	4	12	2	3	3	3	6	43	8	4	4	3	3	5	27	79	Cattle	B.abortus bv1	South Korea	abortus C	2004	MLVA Bank
BRUa1067	2009Her#126	4	5	4	12	2	4	3	3	6	43	8	4	4	3	3	6	91	176	Cattle	B.abortus bv1	South Korea	abortus C	2004	MLVA Bank
BRUa1068	2009Her#127	4	5	4	12	2	3	3	3	6	43	8	4	4	3	3	6	27	79	Cattle	B.abortus bv1	South Korea	abortus C	2004	MLVA Bank
BRUa1069	2009Her#142	4	5	4	12	2	3	3	3	6	43	8	4	4	3	3	7	27	79	Cattle	B.abortus bv1	South Korea	abortus C	2005	MLVA Bank
BRUa1070	2009Her#143	4	5	4	12	2	3	3	3	6	43	8	4	4	3	3	6	27	79	Cattle	B.abortus bv1	South Korea	abortus C	2005	MLVA Bank
BRUa1071	2009Her#144	4	5	4	12	2	2	3	3	6	43	8	4	4	3	3	6	28	82	Cattle	B.abortus bv1	South Korea	abortus C	2005	MLVA Bank
BRUa1072	2009Her#167	4	5	4	12	2	4	3	3	6	43	8	4	4	3	3	7	91	176	Cattle	B.abortus bv1	South Korea	abortus C	2006	MLVA Bank
BRUa1073	2009Her#168	4	5	4	12	2	3	3	3	6	43	8	5	4	3	3	5	27	79	Cattle	B.abortus bv1	South Korea	abortus C	2006	MLVA Bank
BRUa1074	2009Her#178	4	5	4	12	2	3	3	3	6	43	8	4	4	3	3	6	27	79	Cattle	B.abortus bv1	South Korea	abortus C	2008	MLVA Bank
BRUa1075	2009Her#179	4	5	4	12	2	3	3	3	6	43	8	4	4	3	3	6	27	79	Cattle	B.abortus bv1	South Korea	abortus C	2008	MLVA Bank
BRUa1076	2009Her#180	4	5	4	12	2	3	3	3	6	43	8	4	4	3	3	6	27	79	Cattle	B.abortus bv1	South Korea	abortus C	2008	MLVA Bank
BRUa1077	2009Her#182	4	5	4	12	2	3	3	3	6	43	8	5	4	3	3	5	27	79	Cattle	B.abortus bv1	South Korea	abortus C	2008	MLVA Bank
BRUa1078	2009Her#183	4	5	4	12	2	3	3	3	6	43	8	5	4	3	3	5	27	79	Cattle	B.abortus bv1	South Korea	abortus C	2008	MLVA Bank
BRUa1079	2010Her#05	4	5	4	12	2	3	3	3	6	43	8	4	4	3	3	6	27	79	Human	B.abortus	South Korea	abortus C	2004	MLVA Bank
BRUa1080	2010Her#12	4	5	4	12	2	3	3	3	6	43	8	4	4	3	3	6	27	79	Human	B.abortus	South Korea	abortus C	2005	MLVA Bank
BRUa1081	2010Her#21	4	5	4	12	2	3	3	3	6	43	8	4	4	3	3	6	27	79	Human	B.abortus	South Korea	abortus C	2006	MLVA Bank
BRUa1082	2010Her#24	4	5	4	12	2	4	3	3	6	43	8	5	4	3	3	6	91	176	Human	B.abortus	South Korea	abortus C	2006	MLVA Bank
BRUa1083	2010Her#32	4	5	4	12	2	3	3	3	6	43	8	5	4	3	3	6	27	79	Human	B.abortus	South Korea	abortus C	2007	MLVA Bank
BRUa1084	2009Her#033	4	5	4	12	2	6	3	3	6	43	8	4	4	3	3	6	90	175	Cattle	B.abortus bv1	South Korea	abortus C	2005	MLVA Bank
BRUa1085	2009Her#034	4	5	4	12	2	7	3	3	6	43	8	4	4	3	3	6	92	177	Cattle	B.abortus bv1	South Korea	abortus C	2005	MLVA Bank
BRUa1086	2009Her#035	4	5	4	12	2	6	3	3	6	43	8	4	4	3	3	5	90	175	Cattle	B.abortus bv1	South Korea	abortus C	2005	MLVA Bank
BRUa1087	2009Her#036	4	5	4	12	2	6	3	3	6	43	8	4	4	3	3	6	90	175	Cattle	B.abortus bv1	South Korea	abortus C	2005	MLVA Bank
BRUa1088	2009Her#094	4	5	4	12	2	5	3	3	6	43	8	4	4	3	3	6	89	174	Cattle	B.abortus bv1	South Korea	abortus C	2008	MLVA Bank
BRUa1089	2009Her#095	4	5	4	12	2	5	3	3	6	43	8	4	4	3	3	6	89	174	Cattle	B.abortus bv1	South Korea	abortus C	2008	MLVA Bank
BRUa1090	2009Her#096	4	5	4	12	2	5	3	3	6	43	8	4	4	3	3	6	89	174	Cattle	B.abortus bv1	South Korea	abortus C	2008	MLVA Bank
BRUa1091	2009Her#097	4	5	4	12	2	5	3	3	6	43	8	4	4	3	3	6	89	174	Cattle	B.abortus bv1	South Korea	abortus C	2008	MLVA Bank
BRUa1092	2009Her#145	4	5	4	12	2	4	3	3	6	43	8	4	4	3	3	6	91	176	Cattle	B.abortus bv1	South Korea	abortus C	2005	MLVA Bank
BRUa1093	2009Her#146	4	5	4	12	2	4	3	3	6	43	8	4	4	3	3	6	91	176	Cattle	B.abortus bv1	South Korea	abortus C	2005	MLVA Bank
BRUa1094	2009Her#147	4	5	4	12	2	3	3	3	6	43	8	4	4	3	3	6	27	79	Cattle	B.abortus bv1	South Korea	abortus C	2005	MLVA Bank
BRUa1095	2009Her#148	4	5	4	12	2	4	3	3	6	43	8	4	4	3	3	6	91	176	Cattle	B.abortus bv1	South Korea	abortus C	2005	MLVA Bank
BRUa1096	2009Her#149	4	5	4	12	2	4	3	3	6	43	8	4	4	3	3	6	91	176	Cattle	B.abortus bv1	South Korea	abortus C	2005	MLVA Bank
BRUa1097	2009Her#150	4	5	4	12	2	4	3	3	6	43	8	4	4	3	3	6	91	176	Cattle	B.abortus bv1	South Korea	abortus C	2005	MLVA Bank
BRUa1098	2009Her#017	4	5	4	12	2	2	3	3	6	43	8	4	4	3	3	6	28	82	Cattle	B.abortus bv1	South Korea	abortus C	2004	MLVA Bank
BRUa1099	2009Her#018	4	5	4	12	2	2	3	3	6	43	8	4	4	3	3	6	28	82	Cattle	B.abortus bv1	South Korea	abortus C	2004	MLVA Bank
BRUa1100	2009Her#019	4	5	4	12	2	3	3	3	6	43	8	4	4	3	3	6	27	79	Cattle	B.abortus bv1	South Korea	abortus C	2004	MLVA Bank
BRUa1101	2009Her#020	4	5	4	12	2	3	3	3	6	43	8	4	4	3	3	6	27	79	Cattle	B.abortus bv1	South Korea	abortus C	2004	MLVA Bank
BRUa1102	2009Her#021	4	5	4	12	2	3	3	3	6	43	8	4	4	3	3	6	27	79	Cattle	B.abortus bv1	South Korea	abortus C	2004	MLVA Bank
BRUa1103	2009Her#028	4	5	4	12	2	3	3	3	6	43	8	4	4	3	3	4	27	79	Cattle	B.abortus bv1	South Korea	abortus C	1996	MLVA Bank
BRUa1104	2010Her#03	4	5	4	12	2	2	3	3	6	43	8	4	4	3	3	6	28	82	Human	B.abortus	South Korea	abortus C	2003	MLVA Bank
BRUa1105	2010Her#09	4	5	4	12	2	3	3	3	6	43	8	4	4	3	3	6	27	79	Human	B.abortus	South Korea	abortus C	2004	MLVA Bank
BRUa1106	2010Her#10	4	5	4	12	2	3	3	3	6	43	8	4	4	3	3	6	27	79	Human	B.abortus	South Korea	abortus C	2005	MLVA Bank
BRUa1107	2010Her#38	4	5	4	12	2	3	3	3	6	43	8	4	4	3	3	5	27	79	Human	B.abortus	South Korea	abortus C	2007	MLVA Bank
BRUa1108	2009Her#012	4	5	4	12	2	4	3	3	6	43	8	4	4	3	3	6	91	176	Cattle	B.abortus bv1	South Korea	abortus C	2004	MLVA Bank
BRUa1109	2009Her#013	4	5	4	12	2	4	3	3	6	43	8	4	4	3	3	6	91	176	Cattle	B.abortus bv1	South Korea	abortus C	2004	MLVA Bank
BRUa1110	2009Her#014	4	5	4	12	2	4	3	3	6	43	8	4	4	3	3	6	91	176	Cattle	B.abortus bv1	South Korea	abortus C	2004	MLVA Bank
BRUa1111	2009Her#015	4	5	4	12	2	4	3	3	6	43	8	4	4	3	3	6	91	176	Cattle	B.abortus bv1	South Korea	abortus C	2004	MLVA Bank
BRUa1112	2009Her#016	4	5	4	12	2	4	3	3	6	43	8	4	4	3	3	6	91	176	Cattle	B.abortus bv1	South Korea	abortus C	2004	MLVA Bank
BRUa1113	2009Her#029	4	5	4	12	2	3	3	3	6	43	8	4	4	3	3	6	27	79	Cattle	B.abortus bv1	South Korea	abortus C	2002	MLVA Bank
BRUa1114	2009Her#128	4	5	4	12	2	3	3	3	6	43	8	4	4	3	3	6	27	79	Cattle	B.abortus bv1	South Korea	abortus C	2004	MLVA Bank
BRUa1115	2009Her#129	4	5	4	12	2	3	3	3	6	43	8	4	4	3	3	6	27	79	Cattle	B.abortus bv1	South Korea	abortus C	2004	MLVA Bank
BRUa1116	2009Her#130	4	5	4	12	2	3	3	3	6	43	8	4	4	3	3	5	27	79	Cattle	B.abortus bv1	South Korea	abortus C	2004	MLVA Bank
BRUa1117	2009Her#131	4	5	4	12	2	3	3	3	6	43	8	4	4	3	3	6	27	79	Cattle	B.abortus bv1	South Korea	abortus C	2004	MLVA Bank
BRUa1118	2009Her#153	4	5	4	12	2	3	3	3	6	43	8	4	4	3	3	6	27	79	Cattle	B.abortus bv1	South Korea	abortus C	2005	MLVA Bank
BRUa1119	2009Her#154	4	5	4	12	2	3	3	3	6	43	8	4	4	3	3	6	27	79	Cattle	B.abortus bv1	South Korea	abortus C	2005	MLVA Bank
BRUa1120	2009Her#155	4	5	4	12	2	3	3	3	6	43	8	4	4	3	3	6	27	79	Cattle	B.abortus bv1	South Korea	abortus C	2005	MLVA Bank
BRUa1121	2009Her#156	4	5	4	12	2	4	3	3	6	43	8	4	4	3	3	6	91	176	Cattle	B.abortus bv1	South Korea	abortus C	2005	MLVA Bank
BRUa1122	2009Her#157	4	5	4	12	2	4	3	3	6	43	8	4	4	3	3	6	91	176	Cattle	B.abortus bv1	South Korea	abortus C	2005	MLVA Bank
BRUa1123	2009Her#158	4	5	4	12	2	4	3	3	6	43	8	4	4	3	3	6	91	176	Cattle	B.abortus bv1	South Korea	abortus C	2005	MLVA Bank
BRUa1124	2009Her#030	4	5	4	12	2	4	3	3	6	43	8	4	4	3	3	6	91	176	Cattle	B.abortus bv1	South Korea	abortus C	2003	MLVA Bank
BRUa1125	2009Her#037	4	5	4	12	2	4	3	3	6	43	8	4	4	3	3	6	91	176	Cattle	B.abortus bv1	South Korea	abortus C	2005	MLVA Bank
BRUa1126	2009Her#038	4	5	4	12	2	4	3	3	6	43	8	4	4	3	3	6	91	176	Cattle	B.abortus bv1	South Korea	abortus C	2005	MLVA Bank
BRUa1127	2009Her#039	4	5	4	12	2	4	3	3	6	43	8	4	4	3	3	6	91	176	Cattle	B.abortus bv1	South Korea	abortus C	2005	MLVA Bank
BRUa1128	2009Her#106	4	5	4	12	2	3	3	3	6	43	8	4	4	3	3	6	27	79	Deer/Elk/Reindeer	B.abortus bv1	South Korea	abortus C	2008	MLVA Bank
BRUa1129	2009Her#107	4	5	4	12	2	3	3	3	6	43	8	4	4	3	3	6	27	79	Deer/Elk/Reindeer	B.abortus bv1	South Korea	abortus C	2008	MLVA Bank
BRUa1130	2009Her#108	4	5	4	12	2	3	3	3	6	43	8	4	4	3	3	6	27	79	Deer/Elk/Reindeer	B.abortus bv1	South Korea	abortus C	2008	MLVA Bank
BRUa1131	2009Her#152	4	5	4	12	2	4	3	3	6	43	8	4	4	3	3	6	91	176	Cattle	B.abortus bv1	South Korea	abortus C	2005	MLVA Bank
BRUa1132	2009Her#184	4	5	4	12	2	3	3	3	6	43	8	4	4	3	3	7	27	79	Cattle	B.abortus bv1	South Korea	abortus C	2008	MLVA Bank
BRUa1133	2009Her#181	4	5	4	12	2	3	3	3	6	43	8	4	4	3	3	6	27	79	Cattle	B.abortus bv2	South Korea	abortus C	2008	MLVA Bank
BRUa1134	2009Her#185	4	5	4	12	2	3	3	3	6	43	8	4	4	3	3	6	27	79	Cattle	B.abortus bv2	South Korea	abortus C	2008	MLVA Bank
BRUa1135	2009Her#186	4	5	4	12	2	3	3	3	6	43	8	4	4	3	3	6	27	79	Cattle	B.abortus bv2	South Korea	abortus C	2008	MLVA Bank
BRUa1136	2009Her#187	4	5	4	12	2	3	3	3	6	43	8	4	4	3	3	6	27	79	Cattle	B.abortus bv2	South Korea	abortus C	2008	MLVA Bank
BRUa1137	2009Her#188	4	5	4	12	2	3	3	3	6	43	8	4	4	3	3	6	27	79	Cattle	B.abortus bv2	South Korea	abortus C	2008	MLVA Bank
BRUa1138	2009Her#032	4	5	4	12	2	4	3	3	6	43	8	4	4	3	3	6	91	176	Cattle	B.abortus bv1	South Korea	abortus C	2005	MLVA Bank
BRUa1139	2009Her#069	4	5	4	12	2	4	3	3	6	43	8	5	4	3	3	7	91	176	Cattle	B.abortus bv1	South Korea	abortus C	2007	MLVA Bank
BRUa1140	2009Her#070	4	5	4	12	2	3	3	3	6	43	8	4	4	3	3	6	27	79	Cattle	B.abortus bv1	South Korea	abortus C	2007	MLVA Bank
BRUa1141	2009Her#071	4	5	4	12	2	3	3	3	6	43	8	4	4	3	3	6	27	79	Cattle	B.abortus bv1	South Korea	abortus C	2007	MLVA Bank
BRUa1142	2009Her#072	4	5	4	12	2	3	3	3	6	43	8	4	4	3	3	6	27	79	Cattle	B.abortus bv1	South Korea	abortus C	2007	MLVA Bank
BRUa1143	2009Her#076	4	5	4	12	2	3	3	3	6	43	8	4	4	3	3	6	27	79	Cattle	B.abortus bv1	South Korea	abortus C	2007	MLVA Bank
BRUa1144	2009Her#081	4	5	4	12	2	3	3	3	6	43	8	4	4	3	3	6	27	79	Cattle	B.abortus bv1	South Korea	abortus C	2007	MLVA Bank
BRUa1145	2009Her#082	4	5	4	12	2	3	3	3	6	43	8	4	4	3	3	6	27	79	Cattle	B.abortus bv1	South Korea	abortus C	2007	MLVA Bank
BRUa1146	2009Her#085	4	5	4	12	2	3	3	3	6	43	8	4	4	3	3	6	27	79	Cattle	B.abortus bv1	South Korea	abortus C	2007	MLVA Bank
BRUa1147	2009Her#086	4	5	4	12	2	3	3	3	6	43	8	4	4	3	3	6	27	79	Cattle	B.abortus bv1	South Korea	abortus C	2007	MLVA Bank
BRUa1148	2009Her#087	4	5	4	12	2	3	3	3	6	43	8	4	4	3	3	6	27	79	Cattle	B.abortus bv1	South Korea	abortus C	2007	MLVA Bank
BRUa1149	2009Her#088	4	5	4	12	2	3	3	3	6	43	8	4	4	3	3	6	27	79	Cattle	B.abortus bv1	South Korea	abortus C	2007	MLVA Bank
BRUa1150	2009Her#118	4	5	4	12	2	4	3	3	6	43	8	4	4	3	3	6	91	176	Cattle	B.abortus bv1	South Korea	abortus C	2004	MLVA Bank
BRUa1151	2009Her#132	4	5	4	12	2	3	3	3	6	43	8	4	4	3	3	6	27	79	Cattle	B.abortus bv1	South Korea	abortus C	2005	MLVA Bank
BRUa1152	2009Her#133	4	5	4	12	2	2	3	3	6	43	8	4	4	3	3	5	28	82	Cattle	B.abortus bv1	South Korea	abortus C	2005	MLVA Bank
BRUa1153	2009Her#134	4	5	4	12	2	3	3	3	6	43	8	4	4	3	3	5	27	79	Cattle	B.abortus bv1	South Korea	abortus C	2005	MLVA Bank
BRUa1154	2009Her#135	4	5	4	12	2	3	3	3	6	43	8	4	4	3	3	5	27	79	Cattle	B.abortus bv1	South Korea	abortus C	2005	MLVA Bank
BRUa1155	2009Her#136	4	5	4	12	2	3	3	3	6	43	8	4	4	3	3	6	27	79	Cattle	B.abortus bv1	South Korea	abortus C	2005	MLVA Bank
BRUa1156	2009Her#137	4	5	4	12	2	3	3	3	6	43	8	4	4	3	3	4	27	79	Cattle	B.abortus bv1	South Korea	abortus C	2005	MLVA Bank
BRUa1157	2009Her#138	4	5	4	12	2	3	3	3	6	43	8	4	4	3	3	4	27	79	Cattle	B.abortus bv1	South Korea	abortus C	2005	MLVA Bank
BRUa1158	2009Her#139	4	5	4	12	2	3	3	3	6	43	8	4	4	3	3	5	27	79	Cattle	B.abortus bv1	South Korea	abortus C	2005	MLVA Bank
BRUa1159	2009Her#140	4	5	4	12	2	3	3	3	6	43	8	4	4	3	3	6	27	79	Cattle	B.abortus bv1	South Korea	abortus C	2005	MLVA Bank
BRUa1160	2009Her#141	4	5	4	12	2	3	3	3	6	43	8	4	4	3	3	5	27	79	Cattle	B.abortus bv1	South Korea	abortus C	2005	MLVA Bank
BRUa1161	2009Her#166	4	5	4	12	2	3	3	3	6	43	8	4	4	3	3	6	27	79	Cattle	B.abortus bv1	South Korea	abortus C	2006	MLVA Bank
BRUa1162	2009Her#169	4	5	4	12	2	3	3	3	6	43	8	5	4	3	3	6	27	79	Cattle	B.abortus bv1	South Korea	abortus C	2006	MLVA Bank
BRUa1163	2018Vergnaud#0884	4	5	3	12	2	2	3	1	6	43	8	4	5	5	4	4	36	72	Cattle	B.abortus atypical	Spain	abortus C	2000	MLVA Bank
BRUa1164	2006LeFleche#110	4	5	3	12	2	2	3	1	6	43	8	4	5	6	4	3	36	72	Cattle	B.abortus bv3	Spain	abortus C	1993	MLVA Bank
BRUa1165	2006LeFleche#134	4	5	4	12	2	3	3	3	6	43	8	3	4	3	3	5	27	79	Cattle	B.abortus bv1	Switzerland	abortus C	1996	MLVA Bank
BRUa1166	2006LeFleche#139	4	5	4	12	2	2	3	3	6	43	8	3	5	3	4	6	28	82		B.abortus bv1	Switzerland	abortus C	1972	MLVA Bank
BRUa1167	2006LeFleche#145	2	5	3	12	2	2	3	1	6	45	8	4	9	6	3	3	38	68	Cattle	B.abortus bv6	Syria	abortus C	1993	MLVA Bank
BRUa1168	2006LeFleche#203	4	5	3	12	2	2	3	1	6	43	8	6	7	6	3	3	36	72		B.abortus bv7	Turkey	abortus C	2004	MLVA Bank
BRUa1169	2011Kilic#093	1	5	3	12	2	2	3	1	6	43	8	6	6	6	3	3	86	69	Human	B.abortus bv3	Turkey	abortus C	2006	MLVA Bank
BRUa1170	SRR1371295	4	5	4	12	2	2	3	3	6	43	8	3	5	7	3	7	28	82	Cattle	B.abortus	United Kingdom	abortus C	1940	MLVA Bank
BRUa1171	SRR1371296	4	5	4	12	2	2	3	3	5	43	8	3	5	3	4	5	28	83	Cattle	B.abortus	United Kingdom	abortus C	1942	MLVA Bank
BRUa1172	SRR1371297	4	5	4	12	2	2	3	2	6	43	8	3	4	3	3	5	30	78	Cattle	B.abortus	United Kingdom	abortus C	1961	MLVA Bank
BRUa1173	2012Ferreira#296	4	5	4	12	2	2	3	3	6	43	8	3	5	3	4	6	28	82	Cattle	B.abortus bv1	United Kingdom	abortus C		MLVA Bank
BRUa1174	GCA_000740375	4	5	4	12	2	1	3	3	6	43	8	3	4	3	3	5	29	80	Cattle	B.abortus bv2	United Kingdom	abortus C	1959	MLVA Bank
BRUa1175	GCA_000740195	2	5	3	12	2	2	2	3	7	43	8	6	6	3	3	3	179	347	Cattle	B.abortus bv9	United Kingdom	abortus C	1958	MLVA Bank
BRUa1176	SRR032599	3	5	3	12	2	2	2	3	7	43	8	6	6	3	3	3	39	67	Cattle	B.abortus bv9	United Kingdom	abortus C	1958	MLVA Bank
BRUa1177	2018Vergnaud#0216	4	5	4	12	2	2	3	3	5	43	8	3	5	3	4	5	28	83	Cattle	B.abortus bv1	United Kingdom	abortus C		MLVA Bank
BRUa1178	2018Vergnaud#0217	4	5	4	12	2	2	3	3	5	43	8	3	5	3	4	5	28	83	Cattle	B.abortus bv1	United Kingdom	abortus C		MLVA Bank
BRUa1179	2019Ledwaba#016	4	5	4	12	2	2	3	3	5	43	8	3	5	3	4	5	28	83	Cattle	B.abortus bv1	United Kingdom	abortus C		MLVA Bank
BRUa1180	2019Ledwaba#015	4	5	4	12	2	1	3	3	6	43	8	3	4	3	3	5	29	80	Cattle	B.abortus bv2	United Kingdom	abortus C		MLVA Bank
BRUa1181	2019Ledwaba#013	4	5	4	12	2	2	3	2	6	43	8	3	4	3	3	5	30	78	Cattle	B.abortus bv4	United Kingdom			MLVA Bank
BRUa1182	2019Ledwaba#033	3	5	3	12	2	2	2	3	7	43	8	6	7	3	3	3	39	67	Cattle	B.abortus bv5	United Kingdom	abortus C		MLVA Bank
BRUa1183	2019Ledwaba#029	3	5	3	12	2	2	2	3	7	43	8	6	6	3	3	3	39	67	Cattle	B.abortus bv9	United Kingdom	abortus C		MLVA Bank
BRUa1184	SRR1371305	4	5	4	12	2	2	3	3	6	43	8	3	4	3	4	7	28	82	Cattle	B.abortus	United States	abortus C	2001	MLVA Bank
BRUa1185	SRR1371369	4	5	4	12	1	2	3	3	6	43	8	1	4	3	5	6	32	182	Cattle	B.abortus	United States	abortus C	1993	MLVA Bank
BRUa1186	SRR1371371	4	5	4	12	1	2	3	3	6	43	8	1	4	3	6	6	32	182	Cattle	B.abortus	United States	abortus C	1994	MLVA Bank
BRUa1187	SRR1371380	4	5	4	12	1	2	3	3	6	43	8	1	4	3	6	6	32	182	Cattle	B.abortus	United States	abortus C	1996	MLVA Bank
BRUa1188	SRR1371362	4	5	4	12	2	3	3	3	6	43	8	3	7	3	3	5	27	79	Human	B.abortus Rough	United States	abortus C_RB51_2308		MLVA Bank
BRUa1189	SRR1371309	4	5	4	12	2	2	3	3	6	43	8	3	4	3	6	7	28	82	Cattle	B.abortus	United States	abortus C	2002	MLVA Bank
BRUa1190	SRR1371310	4	5	4	12	2	2	3	3	6	43	8	3	4	3	4	6	28	82	Deer/Elk/Reindeer	B.abortus	United States	abortus C	2002	MLVA Bank
BRUa1191	SRR1371317	4	5	4	12	2	2	3	3	6	43	8	3	4	3	4	5	28	82	Cattle	B.abortus	United States	abortus C	2005	MLVA Bank
BRUa1192	SRR1371321	4	5	4	12	2	2	3	3	6	43	8	3	4	3	4	5	28	82	Cattle	B.abortus	United States	abortus C	2009	MLVA Bank
BRUa1193	SRR1371357	4	5	3	12	2	2	3	3	6	43	8	4	5	3	4	8	112	210	Bison	B.abortus	United States	abortus C	2012	MLVA Bank
BRUa1194	SRR1371304	4	5	4	12	2	3	3	3	6	43	8	5	5	3	3	5	27	79	Cattle	B.abortus	United States	abortus C	2001	MLVA Bank
BRUa1195	SRR1371367	4	5	4	12	2	2	3	3	6	43	8	3	4	3	7	5	28	82	Cattle	B.abortus	United States	abortus C	1993	MLVA Bank
BRUa1196	SRR1371372	4	5	4	12	2	2	3	3	6	43	8	4	6	3	6	4	28	82	Cattle	B.abortus	United States	abortus C	1994	MLVA Bank
BRUa1197	SRR1371374	4	5	4	12	2	3	3	3	6	43	8	5	5	3	3	5	27	79	Cattle	B.abortus	United States	abortus C	1994	MLVA Bank
BRUa1198	SRR1371377	4	5	3	12	2	2	3	3	6	43	8	3	4	3	5	4	112	210	Cattle	B.abortus	United States	abortus C	1995	MLVA Bank
BRUa1199	SRR1371386	4	5	4	12	2	2	3	3	6	43	8	3	5	3	4	6	28	82	Cattle	B.abortus	United States	abortus C	1999	MLVA Bank
BRUa1200	SRR1371368	4	5	4	12	2	2	3	3	6	43	8	3	5	3	4	5	28	82	Cattle	B.abortus	United States	abortus C	1993	MLVA Bank
BRUa1201	SRR1371373	4	5	4	12	2	2	3	3	6	43	8	3	6	3	4	5	28	82	Cattle	B.abortus	United States	abortus C	1994	MLVA Bank
BRUa1202	SRR1371375	4	5	3	12	2	2	3	3	6	43	8	3	6	3	5	4	112	210	Cattle	B.abortus	United States	abortus C	1995	MLVA Bank
BRUa1203	SRR1371376	4	5	4	12	2	2	3	3	7	43	8	3	4	3	7	5	28	227	Cattle	B.abortus	United States	abortus C	1995	MLVA Bank
BRUa1204	SRR1371318	4	5	4	12	2	2	3	3	6	43	8	3	6	3	6	5	28	82	Cattle	B.abortus	United States	abortus C	2007	MLVA Bank
BRUa1205	SRR1371319	4	5	4	12	2	2	3	3	6	43	8	3	6	3	6	5	28	82	Cattle	B.abortus	United States	abortus C	2008	MLVA Bank
BRUa1206	SRR1371322	4	5	4	12	2	2	3	3	6	43	8	3	4	3	5	5	28	82	Bison	B.abortus	United States	abortus C	2010	MLVA Bank
BRUa1207	SRR1371331	4	5	4	12	2	2	3	3	6	43	8	3	6	3	6	5	28	82	Cattle	B.abortus	United States	abortus C	2011	MLVA Bank
BRUa1208	SRR1371334	4	5	4	12	2	2	3	3	6	43	8	3	4	3	8	5	28	82	Bison	B.abortus	United States	abortus C	2011	MLVA Bank
BRUa1209	SRR1371361	4	5	4	12	2	2	3	3	6	43	8	3	6	3	7	5	28	82	Cattle	B.abortus	United States	abortus C		MLVA Bank
BRUa1210	SRR1371363	4	5	4	12	2	3	3	3	6	43	8	3	3	3	3	5	27	79	Cattle	B.abortus Rough	United States	abortus C		MLVA Bank
BRUa1211	SRR1371307	4	5	4	12	2	2	3	3	6	43	8	3	7	3	5	5	28	82	Cattle	B.abortus	United States	abortus C	2002	MLVA Bank
BRUa1212	SRR1371300	4	5	3	12	2	2	3	3	6	43	8	3	6	3	6	4	112	210	Cattle	B.abortus	United States	abortus C	2000	MLVA Bank
BRUa1213	SRR1371301	4	5	3	12	2	2	3	3	6	43	8	3	4	3	10	4	112	210	Cattle	B.abortus	United States	abortus C	2000	MLVA Bank
BRUa1214	SRR1371302	4	5	3	12	2	2	3	3	6	43	8	3	3	3	9	4	112	210	Cattle	B.abortus	United States	abortus C	2000	MLVA Bank
BRUa1215	SRR1371303	4	5	3	12	2	2	3	3	6	43	8	3	6	3	4	4	112	210	Cattle	B.abortus	United States	abortus C	2000	MLVA Bank
BRUa1216	SRR1371306	4	5	3	12	2	2	3	3	6	43	8	4	4	3	7	4	112	210	Cattle	B.abortus	United States	abortus C	2001	MLVA Bank
BRUa1217	SRR1371312	4	5	3	12	2	2	3	3	6	43	8	3	5	3	4	7	112	210	Cattle	B.abortus	United States	abortus C	2003	MLVA Bank
BRUa1218	SRR1371327	4	5	4	12	2	3	3	3	6	43	8	3	5	3	3	8	27	79	Cattle	B.abortus	United States	abortus C	2011	MLVA Bank
BRUa1219	SRR1371378	4	5	4	12	2	2	3	3	6	43	8	3	5	3	4	5	28	82	Cattle	B.abortus	United States	abortus C	1996	MLVA Bank
BRUa1220	SRR1371379	4	5	4	12	2	2	3	3	6	43	8	3	5	3	3	5	28	82	Cattle	B.abortus	United States	abortus C	1996	MLVA Bank
BRUa1221	SRR1371381	4	5	3	12	2	2	3	3	6	43	8	3	6	3	3	4	112	210	Cattle	B.abortus	United States	abortus C	1998	MLVA Bank
BRUa1222	SRR1371382	4	5	4	12	2	2	3	3	6	43	8	3	3	3	9	7	28	82	Cattle	B.abortus	United States	abortus C	1998	MLVA Bank
BRUa1223	SRR1371383	4	5	4	12	2	3	3	3	6	43	8	4	4	3	6	6	27	79	Cattle	B.abortus	United States	abortus C	1998	MLVA Bank
BRUa1224	SRR1371384	4	5	4	12	1	2	3	3	6	43	8	1	4	3	6	6	32	182	Cattle	B.abortus	United States	abortus C	1998	MLVA Bank
BRUa1225	SRR1371385	4	5	4	12	2	3	3	3	6	43	8	3	5	3	3	5	27	79	Cattle	B.abortus	United States	abortus C	1998	MLVA Bank
BRUa1226	SRR1371387	4	5	4	12	2	2	3	3	6	43	8	3	6	3	7	7	28	82	Cattle	B.abortus	United States	abortus C	1999	MLVA Bank
BRUa1227	SRR1371388	4	5	4	12	2	2	3	3	6	43	8	3	4	3	4	8	28	82	Cattle	B.abortus	United States	abortus C	1999	MLVA Bank
BRUa1228	SRR1371316	4	5	3	12	2	2	3	3	6	43	8	3	5	3	4	8	112	210	Cattle	B.abortus	United States	abortus C	2004	MLVA Bank
BRUa1229	SRR1371320	4	5	3	12	2	2	3	3	6	43	8	3	5	3	4	7	112	210	Cattle	B.abortus	United States	abortus C	2008	MLVA Bank
BRUa1230	SRR1371323	4	5	4	12	2	2	3	3	6	43	8	3	4	3	6	7	28	82	Cattle	B.abortus	United States	abortus C	2010	MLVA Bank
BRUa1231	SRR1371324	4	5	4	12	2	2	3	3	6	43	8	3	5	3	6	6	28	82	Cattle	B.abortus	United States	abortus C	2010	MLVA Bank
BRUa1232	SRR1371325	4	5	4	12	2	2	3	3	6	43	8	3	4	3	6	7	28	82	Cattle	B.abortus	United States	abortus C	2010	MLVA Bank
BRUa1233	SRR1371326	4	5	4	12	2	2	3	3	6	43	8	3	4	3	4	6	28	82	Bison	B.abortus	United States	abortus C	2010	MLVA Bank
BRUa1234	SRR1371328	4	5	4	12	2	2	3	3	6	43	8	3	4	3	6	6	28	82	Cattle	B.abortus	United States	abortus C	2011	MLVA Bank
BRUa1235	SRR1371329	4	5	4	12	2	2	3	3	6	43	8	3	4	3	6	6	28	82	Cattle	B.abortus	United States	abortus C	2011	MLVA Bank
BRUa1236	SRR1371330	4	5	4	12	2	2	3	3	6	43	8	3	4	3	6	6	28	82	Cattle	B.abortus	United States	abortus C	2011	MLVA Bank
BRUa1237	SRR1371332	4	5	4	12	2	2	3	3	6	43	8	3	4	3	6	6	28	82	Cattle	B.abortus	United States	abortus C	2011	MLVA Bank
BRUa1238	SRR1371333	4	5	4	12	2	2	3	3	6	43	8	3	4	3	6	6	28	82	Cattle	B.abortus	United States	abortus C	2011	MLVA Bank
BRUa1239	SRR1371335	4	5	4	12	2	2	3	3	6	43	8	3	4	3	4	6	28	82	Bison	B.abortus	United States	abortus C	2012	MLVA Bank
BRUa1240	SRR1371336	4	5	4	12	2	2	3	3	6	43	8	3	4	3	4	6	28	82	Bison	B.abortus	United States	abortus C	2012	MLVA Bank
BRUa1241	SRR1371337	4	5	4	12	2	2	3	3	6	43	8	3	4	3	4	6	28	82	Bison	B.abortus	United States	abortus C	2012	MLVA Bank
BRUa1242	SRR1371338	4	5	4	12	2	2	3	3	6	43	8	3	4	3	4	6	28	82	Bison	B.abortus	United States	abortus C	2012	MLVA Bank
BRUa1243	SRR1371339	4	5	4	12	2	2	3	3	6	43	8	3	4	3	4	6	28	82	Bison	B.abortus	United States	abortus C	2012	MLVA Bank
BRUa1244	SRR1371340	4	5	4	12	2	2	3	3	6	43	8	3	4	3	4	6	28	82	Bison	B.abortus	United States	abortus C	2012	MLVA Bank
BRUa1245	SRR1371341	4	5	4	12	2	2	3	3	6	43	8	3	4	3	4	6	28	82	Bison	B.abortus	United States	abortus C	2012	MLVA Bank
BRUa1246	SRR1371342	4	5	4	12	2	2	3	3	6	43	8	3	4	3	4	6	28	82	Bison	B.abortus	United States	abortus C	2012	MLVA Bank
BRUa1247	SRR1371343	4	5	4	12	2	2	3	3	6	43	8	3	4	3	4	7	28	82	Bison	B.abortus	United States	abortus C	2012	MLVA Bank
BRUa1248	SRR1371344	4	5	4	12	2	2	3	3	6	43	8	3	4	3	4	6	28	82	Bison	B.abortus	United States	abortus C	2012	MLVA Bank
BRUa1249	SRR1371345	4	5	4	12	2	2	3	3	6	43	8	3	4	3	4	6	28	82	Bison	B.abortus	United States	abortus C	2012	MLVA Bank
BRUa1250	SRR1371346	4	5	4	12	2	2	3	3	6	43	8	3	4	3	4	6	28	82	Bison	B.abortus	United States	abortus C	2012	MLVA Bank
BRUa1251	SRR1371347	4	5	4	12	2	2	3	3	6	43	8	3	4	3	4	6	28	82	Bison	B.abortus	United States	abortus C	2012	MLVA Bank
BRUa1252	SRR1371348	4	5	4	12	2	2	3	3	6	43	8	3	4	3	4	6	28	82	Bison	B.abortus	United States	abortus C	2012	MLVA Bank
BRUa1253	SRR1371349	4	5	4	12	2	2	3	3	6	43	8	3	4	3	4	6	28	82	Bison	B.abortus	United States	abortus C	2012	MLVA Bank
BRUa1254	SRR1371350	4	5	4	12	2	2	3	3	6	43	8	3	4	3	4	6	28	82	Bison	B.abortus	United States	abortus C	2012	MLVA Bank
BRUa1255	SRR1371351	4	5	4	12	2	2	3	3	6	43	8	3	4	3	4	6	28	82	Bison	B.abortus	United States	abortus C	2012	MLVA Bank
BRUa1256	SRR1371352	4	5	4	12	2	2	3	3	6	43	8	3	4	3	4	6	28	82	Bison	B.abortus	United States	abortus C	2012	MLVA Bank
BRUa1257	SRR1371353	4	5	4	12	2	2	3	3	6	43	8	3	4	3	4	6	28	82	Bison	B.abortus	United States	abortus C	2012	MLVA Bank
BRUa1258	SRR1371354	4	5	4	12	2	2	3	3	6	43	8	3	4	3	4	6	28	82	Bison	B.abortus	United States	abortus C	2012	MLVA Bank
BRUa1259	SRR1371355	4	5	4	12	2	2	3	3	6	43	8	3	4	3	4	6	28	82	Bison	B.abortus	United States	abortus C	2012	MLVA Bank
BRUa1260	SRR1371356	4	5	4	12	2	2	3	3	6	43	8	3	4	3	4	6	28	82	Bison	B.abortus	United States	abortus C	2012	MLVA Bank
BRUa1261	SRR1371358	4	5	4	12	2	2	3	3	6	43	8	3	4	3	4	6	28	82	Bison	B.abortus	United States	abortus C	2012	MLVA Bank
BRUa1262	SRR1371359	4	5	4	12	2	2	3	3	6	43	8	3	3	3	4	6	28	82	Bison	B.abortus	United States	abortus C	2012	MLVA Bank
BRUa1263	SRR1371360	4	5	4	12	2	2	3	3	6	43	8	3	4	3	4	6	28	82	Bison	B.abortus	United States	abortus C	2012	MLVA Bank
BRUa1264	SRR1371364	4	5	4	12	2	2	3	3	6	43	8	3	4	3	6	6	28	82	Cattle	B.abortus	United States	abortus C	1989	MLVA Bank
BRUa1265	SRR1371365	4	5	4	12	2	2	3	3	6	43	8	3	4	3	6	6	28	82	Cattle	B.abortus	United States	abortus C	1989	MLVA Bank
BRUa1266	2006LeFleche#120	4	5	4	12	2	3	3	3	6	43	8	3	7	3	3	5	27	79	Cattle	B.abortus	United States	abortus C_RB51_2308		MLVA Bank
BRUa1267	GCA_000018725	4	5	4	12	2	2	3	2	6	43	8	3	5	3	3	5	30	78	Cattle	B.abortus	United States	abortus C	2008	MLVA Bank
BRUa1268	SRR1371294	4	5	4	12	2	3	3	3	6	43	8	3	7	3	3	5	27	79	Cattle	B.abortus	United States	abortus C_RB51_2308	1940	MLVA Bank
BRUa1269	SRR1371299	4	5	4	12	2	2	3	3	6	43	8	3	5	3	3	5	28	82	Cattle	B.abortus	United States	abortus C	1923	MLVA Bank
BRUa1270	2006LeFleche#107	4	5	4	12	2	2	3	3	6	43	8	3	5	3	3	5	28	82	Cattle	B.abortus bv1	United States	abortus C		MLVA Bank
BRUa1271	2009Her#008	4	5	4	12	2	3	3	3	6	43	8	3	7	3	3	5	27	79	Cattle	B.abortus bv1	United States	abortus C_RB51_2308		MLVA Bank
BRUa1272	2009Her#010	4	5	4	12	2	2	3	3	6	43	8	3	5	3	3	5	28	82	Cattle	B.abortus bv1	United States	abortus C		MLVA Bank
BRUa1273	2009Her#011	4	5	4	12	2	2	3	3	6	43	8	3	6	3	3	5	28	82	Cattle	B.abortus bv1	United States	abortus C		MLVA Bank
BRUa1274	2012Ferreira#297	4	5	4	12	2	2	3	3	6	43	8	3	5	3	3	5	28	82	Cattle	B.abortus bv1	United States	abortus C		MLVA Bank
BRUa1275	2012Ferreira#300	4	5	4	12	2	3	3	3	6	43	8	3	7	3	3	5	27	79	Cattle	B.abortus bv1	United States	abortus C_RB51_2308		MLVA Bank
BRUa1276	2018Vergnaud#0218	4	5	4	12	2	2	3	3	6	43	8	3	5	3	3	5	28	82	Cattle	B.abortus bv1	United States	abortus C		MLVA Bank
BRUa1277	2009Her#009	4	5	4	12	2	3	3	3	6	43	8	3	7	3	3	5	27	79	Cattle	B.abortus Rough	United States	abortus C_RB51_2308		MLVA Bank
BRUa1278	2012Ferreira#301	4	5	4	12	2	3	3	3	6	43	8	3	7	3	3	5	27	79	Cattle	B.abortus Rough	United States	abortus C_RB51_2308		MLVA Bank
BRUa1279	2015Shevtsov#030	4	5	4	12	2	3	3	3	6	43	8	3	7	3	3	5	27	79		B.abortus Rough	United States	abortus C_RB51_2308		MLVA Bank
BRUa1280	SRR3096330	4	5	3	12	2	2	3	3	6	43	8	3	5	3	4	7	112	210	Deer/Elk/Reindeer	B.abortus	United States	abortus C	2001	MLVA Bank
BRUa1281	SRR3096331	4	5	3	12	2	2	3	3	6	43	8	3	5	3	4	7	112	210	Deer/Elk/Reindeer	B.abortus	United States	abortus C	2001	MLVA Bank
BRUa1282	SRR3096334	4	5	4	12	2	2	3	3	6	43	8	3	4	3	6	6	28	82	Cattle	B.abortus	United States	abortus C	2002	MLVA Bank
BRUa1283	SRR3096335	4	5	4	12	2	2	3	3	6	43	8	3	4	3	6	6	28	82	Cattle	B.abortus	United States	abortus C	2002	MLVA Bank
BRUa1284	SRR3096336	4	5	4	12	2	2	3	3	6	43	8	3	4	3	6	6	28	82	Cattle	B.abortus	United States	abortus C	2002	MLVA Bank
BRUa1285	SRR3096337	4	5	4	12	2	2	3	3	6	43	8	3	4	3	6	6	28	82	Cattle	B.abortus	United States	abortus C	2002	MLVA Bank
BRUa1286	SRR3096338	4	5	4	12	2	2	3	3	6	43	8	3	4	3	6	6	28	82	Cattle	B.abortus	United States	abortus C	2002	MLVA Bank
BRUa1287	SRR3096339	4	5	4	12	2	2	3	3	6	43	8	3	4	3	6	6	28	82	Cattle	B.abortus	United States	abortus C	2002	MLVA Bank
BRUa1288	SRR3096340	4	5	4	12	2	2	3	3	6	43	8	3	4	3	6	6	28	82	Cattle	B.abortus	United States	abortus C	2002	MLVA Bank
BRUa1289	SRR3096341	4	5	3	12	2	2	3	3	6	43	8	3	4	3	4	7	112	210	Deer/Elk/Reindeer	B.abortus	United States	abortus C	2002	MLVA Bank
BRUa1290	SRR3096342	4	5	4	12	2	3	3	3	6	43	8	3	7	3	3	5	27	79	Deer/Elk/Reindeer	B.abortus	United States	abortus C_RB51_2308	2002	MLVA Bank
BRUa1291	SRR3096345	4	5	4	12	2	2	3	3	6	43	8	3	4	3	4	6	28	82	Deer/Elk/Reindeer	B.abortus	United States	abortus C	2003	MLVA Bank
BRUa1292	SRR3096350	4	5	3	12	2	2	3	3	6	43	8	3	5	3	4	7	112	210	Deer/Elk/Reindeer	B.abortus	United States	abortus C	2004	MLVA Bank
BRUa1293	SRR3096357	4	5	3	12	2	2	3	3	6	43	8	3	5	3	4	8	112	210	Deer/Elk/Reindeer	B.abortus	United States	abortus C	2005	MLVA Bank
BRUa1294	SRR3096361	4	5	4	12	2	2	3	3	6	43	8	3	4	3	4	5	28	82	Cattle	B.abortus	United States	abortus C	2005	MLVA Bank
BRUa1295	SRR3096362	4	5	4	12	2	2	3	3	6	43	8	3	4	3	4	5	28	82	Cattle	B.abortus	United States	abortus C	2005	MLVA Bank
BRUa1296	SRR3096363	4	5	4	12	2	2	3	3	6	43	8	3	4	3	4	6	28	82	Cattle	B.abortus	United States	abortus C	2005	MLVA Bank
BRUa1297	SRR3096365	4	5	4	12	2	2	3	3	6	43	8	3	4	3	4	5	28	82	Cattle	B.abortus	United States	abortus C	2007	MLVA Bank
BRUa1298	SRR3096387	4	5	4	12	2	2	3	3	6	43	8	3	4	3	4	5	28	82	Cattle	B.abortus	United States	abortus C	2009	MLVA Bank
BRUa1299	SRR3096388	4	5	4	12	2	2	3	3	6	43	8	3	4	3	4	5	28	82	Cattle	B.abortus	United States	abortus C	2009	MLVA Bank
BRUa1300	SRR3096391	4	5	4	12	2	2	3	3	6	43	8	3	4	3	4	5	28	82	Cattle	B.abortus	United States	abortus C	2009	MLVA Bank
BRUa1301	SRR3096397	4	5	4	12	2	2	3	3	6	43	8	3	4	3	4	5	28	82	Cattle	B.abortus	United States	abortus C	2009	MLVA Bank
BRUa1302	SRR3096398	4	5	4	12	2	2	3	3	6	43	8	3	4	3	4	5	28	82	Cattle	B.abortus	United States	abortus C	2009	MLVA Bank
BRUa1303	SRR3096405	4	5	4	12	2	2	3	3	6	43	8	3	4	3	4	5	28	82	Cattle	B.abortus	United States	abortus C	2010	MLVA Bank
BRUa1304	SRR3096406	4	5	4	12	2	2	3	3	6	43	8	3	4	3	4	5	28	82	Cattle	B.abortus	United States	abortus C	2010	MLVA Bank
BRUa1305	SRR3096457	4	5	3	12	2	2	3	3	6	43	8	3	5	3	4	8	112	210	Bison	B.abortus	United States	abortus C	2012	MLVA Bank
BRUa1306	SRR3096458	4	5	4	12	2	2	3	3	6	43	8	3	4	3	4	5	28	82	Cattle	B.abortus	United States	abortus C	2012	MLVA Bank
BRUa1307	SRR3096459	4	5	4	12	2	2	3	3	6	43	8	3	4	3	4	5	28	82	Cattle	B.abortus	United States	abortus C	2012	MLVA Bank
BRUa1308	SRR3096461	4	5	4	12	2	2	3	3	6	43	8	3	4	3	4	5	28	82	Cattle	B.abortus	United States	abortus C	2012	MLVA Bank
BRUa1309	SRR3096462	4	5	4	12	2	2	3	3	6	43	8	3	4	3	4	5	28	82	Cattle	B.abortus	United States	abortus C	2012	MLVA Bank
BRUa1310	SRR3096486	4	5	4	12	2	2	3	3	6	43	8	3	4	3	4	5	28	82	Cattle	B.abortus	United States	abortus C	2012	MLVA Bank
BRUa1311	SRR3096491	4	5	4	12	2	2	3	3	6	43	8	3	4	3	4	5	28	82	Cattle	B.abortus	United States	abortus C	2012	MLVA Bank
BRUa1312	SRR3096499	4	5	3	12	2	2	3	3	6	43	8	4	5	3	4	8	112	210	Bison	B.abortus	United States	abortus C	2013	MLVA Bank
BRUa1313	SRR3096502	4	5	4	12	2	2	3	3	6	43	8	3	4	3	4	5	28	82	Cattle	B.abortus	United States	abortus C	2013	MLVA Bank
BRUa1314	SRR3096332	4	5	4	12	2	2	3	3	6	43	8	3	6	3	8	5	28	82	Bison	B.abortus	United States	abortus C	2002	MLVA Bank
BRUa1315	SRR3096333	4	5	4	12	2	2	3	3	6	43	8	3	5	3	6	5	28	82	Bison	B.abortus	United States	abortus C	2002	MLVA Bank
BRUa1316	SRR3096344	4	5	4	12	2	2	3	3	6	43	8	3	6	3	6	5	28	82	Bison	B.abortus	United States	abortus C	2003	MLVA Bank
BRUa1317	SRR3096358	4	5	4	12	2	2	3	3	6	43	8	3	4	3	6	5	28	82	Deer/Elk/Reindeer	B.abortus	United States	abortus C	2005	MLVA Bank
BRUa1318	SRR3096360	4	5	4	12	2	2	3	3	6	43	8	3	6	3	6	6	28	82	Bison	B.abortus	United States	abortus C	2005	MLVA Bank
BRUa1319	SRR3096366	4	5	4	12	2	2	3	3	6	43	8	3	6	3	6	5	28	82	Deer/Elk/Reindeer	B.abortus	United States	abortus C	2008	MLVA Bank
BRUa1320	SRR3096367	4	5	4	12	2	2	3	3	6	43	8	3	8	3	9	5	28	82	Deer/Elk/Reindeer	B.abortus	United States	abortus C	2008	MLVA Bank
BRUa1321	SRR3096368	4	5	4	12	2	2	3	3	6	43	8	3	6	3	7	5	28	82	Bison	B.abortus	United States	abortus C	2008	MLVA Bank
BRUa1322	SRR3096369	4	5	4	12	2	2	3	3	6	43	8	3	7	3	6	5	28	82	Bison	B.abortus	United States	abortus C	2008	MLVA Bank
BRUa1323	SRR3096370	4	5	4	12	2	2	3	3	6	43	8	3	5	3	4	5	28	82	Bison	B.abortus	United States	abortus C	2008	MLVA Bank
BRUa1324	SRR3096373	4	5	4	12	2	2	3	3	6	43	8	3	6	3	6	5	28	82	Bison	B.abortus	United States	abortus C	2008	MLVA Bank
BRUa1325	SRR3096374	4	5	4	12	2	2	3	3	6	43	8	3	6	3	6	5	28	82	Bison	B.abortus	United States	abortus C	2008	MLVA Bank
BRUa1326	SRR3096375	4	5	4	12	2	2	3	3	6	43	8	3	6	3	6	5	28	82	Bison	B.abortus	United States	abortus C	2008	MLVA Bank
BRUa1327	SRR3096376	4	5	4	12	2	2	3	3	6	43	8	3	6	3	6	5	28	82	Bison	B.abortus	United States	abortus C	2008	MLVA Bank
BRUa1328	SRR3096377	4	5	4	12	2	2	3	3	6	43	8	3	6	3	7	5	28	82	Bison	B.abortus	United States	abortus C	2008	MLVA Bank
BRUa1329	SRR3096383	4	5	4	12	2	2	3	3	6	43	8	3	6	3	5	5	28	82	Deer/Elk/Reindeer	B.abortus	United States	abortus C	2009	MLVA Bank
BRUa1330	SRR3096384	4	5	4	12	2	2	3	3	6	43	8	3	4	3	5	5	28	82	Deer/Elk/Reindeer	B.abortus	United States	abortus C	2009	MLVA Bank
BRUa1331	SRR3096385	4	5	4	12	2	2	3	3	6	43	8	3	4	3	5	5	28	82	Deer/Elk/Reindeer	B.abortus	United States	abortus C	2009	MLVA Bank
BRUa1332	SRR3096386	4	5	4	12	2	2	3	3	6	43	8	3	6	3	7	5	28	82	Bison	B.abortus	United States	abortus C	2009	MLVA Bank
BRUa1333	SRR3096389	4	5	4	12	2	2	3	3	6	43	8	3	4	3	5	5	28	82	Deer/Elk/Reindeer	B.abortus	United States	abortus C	2009	MLVA Bank
BRUa1334	SRR3096390	4	5	4	12	2	2	3	3	6	43	8	3	6	3	7	5	28	82	Deer/Elk/Reindeer	B.abortus	United States	abortus C	2009	MLVA Bank
BRUa1335	SRR3096392	4	5	4	12	2	2	3	3	6	43	8	4	5	3	4	5	28	82	Deer/Elk/Reindeer	B.abortus	United States	abortus C	2009	MLVA Bank
BRUa1336	SRR3096394	4	5	4	12	2	2	3	3	6	43	8	3	4	3	8	5	28	82	Deer/Elk/Reindeer	B.abortus	United States	abortus C	2009	MLVA Bank
BRUa1337	SRR3096395	4	5	4	12	2	2	3	3	6	43	8	3	6	3	6	5	28	82	Deer/Elk/Reindeer	B.abortus	United States	abortus C	2009	MLVA Bank
BRUa1338	SRR3096396	4	5	4	12	2	2	3	3	6	43	8	4	5	3	4	5	28	82	Deer/Elk/Reindeer	B.abortus	United States	abortus C	2009	MLVA Bank
BRUa1339	SRR3096399	4	5	4	12	2	2	3	3	6	43	8	3	4	3	5	5	28	82	Deer/Elk/Reindeer	B.abortus	United States	abortus C	2009	MLVA Bank
BRUa1340	SRR3096400	4	5	4	12	2	2	3	3	6	43	8	3	4	3	6	5	28	82	Deer/Elk/Reindeer	B.abortus	United States	abortus C	2009	MLVA Bank
BRUa1341	SRR3096401	4	5	4	12	2	2	3	3	6	43	8	3	6	3	7	5	28	82	Deer/Elk/Reindeer	B.abortus	United States	abortus C	2009	MLVA Bank
BRUa1342	SRR3096402	4	5	4	12	2	2	3	3	6	43	8	3	4	3	8	5	28	82	Deer/Elk/Reindeer	B.abortus	United States	abortus C	2010	MLVA Bank
BRUa1343	SRR3096403	4	5	4	12	2	2	3	3	6	43	8	3	5	3	6	11	28	82	Deer/Elk/Reindeer	B.abortus	United States	abortus C	2010	MLVA Bank
BRUa1344	SRR3096408	4	5	4	12	2	2	3	3	6	43	8	3	6	3	6	5	28	82	Bison	B.abortus	United States	abortus C	2010	MLVA Bank
BRUa1345	SRR3096410	4	5	4	12	2	2	3	3	6	43	8	3	4	3	5	5	28	82	Deer/Elk/Reindeer	B.abortus	United States	abortus C		MLVA Bank
BRUa1346	SRR3096446	4	5	4	12	2	2	3	3	6	43	8	3	5	3	7	5	28	82	Bison	B.abortus	United States	abortus C	2011	MLVA Bank
BRUa1347	SRR3096447	4	5	4	12	2	2	3	3	6	43	8	3	4	3	5	5	28	82	Bison	B.abortus	United States	abortus C	2011	MLVA Bank
BRUa1348	SRR3096448	4	5	4	12	2	2	3	3	6	43	8	3	4	3	5	5	28	82	Bison	B.abortus	United States	abortus C	2011	MLVA Bank
BRUa1349	SRR3096449	4	5	4	12	2	2	3	3	6	43	8	3	6	3	6	5	28	82	Bison	B.abortus	United States	abortus C	2011	MLVA Bank
BRUa1350	SRR3096450	4	5	4	12	2	2	3	3	6	43	8	3	6	3	5	5	28	82	Bison	B.abortus	United States	abortus C	2011	MLVA Bank
BRUa1351	SRR3096451	4	5	4	12	2	2	3	3	6	43	8	3	6	3	5	5	28	82	Bison	B.abortus	United States	abortus C	2011	MLVA Bank
BRUa1352	SRR3096452	4	5	4	12	2	2	3	3	6	43	8	3	6	3	6	5	28	82	Cattle	B.abortus	United States	abortus C	2011	MLVA Bank
BRUa1353	SRR3096453	4	5	4	12	2	2	3	3	6	43	8	3	6	3	6	5	28	82	Cattle	B.abortus	United States	abortus C	2011	MLVA Bank
BRUa1354	SRR3096454	4	5	4	12	2	2	3	3	6	43	8	3	6	3	6	5	28	82	Cattle	B.abortus	United States	abortus C	2011	MLVA Bank
BRUa1355	SRR3096455	4	5	4	12	2	2	3	3	6	43	8	3	6	3	6	5	28	82	Cattle	B.abortus	United States	abortus C	2011	MLVA Bank
BRUa1356	SRR3096460	4	5	4	12	2	2	3	3	6	43	8	4	6	3	4	5	28	82	Deer/Elk/Reindeer	B.abortus	United States	abortus C	2012	MLVA Bank
BRUa1357	SRR3096463	4	5	4	12	2	2	3	3	6	43	8	4	5	3	4	5	28	82	Deer/Elk/Reindeer	B.abortus	United States	abortus C	2012	MLVA Bank
BRUa1358	SRR3096485	4	5	4	12	2	2	3	3	6	43	8	3	6	3	5	5	28	82	Bison	B.abortus	United States	abortus C	2012	MLVA Bank
BRUa1359	SRR3096487	4	5	4	12	2	2	3	3	6	43	8	3	4	3	5	5	28	82	Bison	B.abortus	United States	abortus C	2012	MLVA Bank
BRUa1360	SRR3096488	4	5	4	12	2	2	3	3	6	43	8	3	4	3	5	5	28	82	Bison	B.abortus	United States	abortus C	2012	MLVA Bank
BRUa1361	SRR3096489	4	5	4	12	2	2	3	3	6	43	8	3	4	3	5	5	28	82	Bison	B.abortus	United States	abortus C	2012	MLVA Bank
BRUa1362	SRR3096490	4	5	4	12	2	2	3	3	6	43	8	3	4	3	5	5	28	82	Bison	B.abortus	United States	abortus C	2012	MLVA Bank
BRUa1363	SRR3096492	4	5	4	12	2	2	3	3	6	43	8	3	4	3	5	5	28	82	Bison	B.abortus	United States	abortus C	2012	MLVA Bank
BRUa1364	SRR3096493	4	5	4	12	2	2	3	3	6	43	8	3	6	3	5	5	28	82	Bison	B.abortus	United States	abortus C	2013	MLVA Bank
BRUa1365	SRR3096494	4	5	4	12	2	2	3	3	6	43	8	3	6	3	5	5	28	82	Bison	B.abortus	United States	abortus C	2013	MLVA Bank
BRUa1366	SRR3096495	4	5	4	12	2	2	3	3	6	43	8	3	6	3	5	5	28	82	Bison	B.abortus	United States	abortus C	2013	MLVA Bank
BRUa1367	SRR3096496	4	5	4	12	2	2	3	3	6	43	8	3	4	3	5	5	28	82	Bison	B.abortus	United States	abortus C	2013	MLVA Bank
BRUa1368	SRR3096497	4	5	4	12	2	2	3	3	6	43	8	3	5	3	5	5	28	82	Bison	B.abortus	United States	abortus C	2013	MLVA Bank
BRUa1369	SRR3096498	4	5	4	12	2	2	3	3	6	43	8	3	6	3	5	5	28	82	Bison	B.abortus	United States	abortus C	2013	MLVA Bank
BRUa1370	SRR3096500	4	5	4	12	2	2	3	3	6	43	8	3	6	3	5	5	28	82	Bison	B.abortus	United States	abortus C	2013	MLVA Bank
BRUa1371	SRR3096501	4	5	4	12	2	2	3	3	6	43	8	3	6	3	8	5	28	82	Bison	B.abortus	United States	abortus C	2013	MLVA Bank
BRUa1372	SRR3096323	4	5	4	12	2	2	3	3	6	43	8	3	6	3	6	5	28	82	Bison	B.abortus	United States	abortus C	2001	MLVA Bank
BRUa1373	SRR3096324	4	5	4	12	2	2	3	3	6	43	8	3	6	3	6	5	28	82	Bison	B.abortus	United States	abortus C	2001	MLVA Bank
BRUa1374	SRR3096326	4	5	4	12	2	2	3	3	6	43	8	3	7	3	8	5	28	82	Bison	B.abortus	United States	abortus C	2001	MLVA Bank
BRUa1375	SRR3096327	4	5	4	12	2	2	3	3	6	43	8	3	7	3	8	5	28	82	Bison	B.abortus	United States	abortus C	2001	MLVA Bank
BRUa1376	SRR3096328	4	5	4	12	2	2	3	3	6	43	8	3	6	3	7	5	28	82	Bison	B.abortus	United States	abortus C	2001	MLVA Bank
BRUa1377	SRR3096329	4	5	4	12	2	2	3	3	6	43	8	3	6	3	5	5	28	82	Bison	B.abortus	United States	abortus C	2001	MLVA Bank
BRUa1378	SRR3096343	4	5	4	12	2	2	3	3	6	43	8	3	4	3	5	5	28	82	Deer/Elk/Reindeer	B.abortus	United States	abortus C	2002	MLVA Bank
BRUa1379	SRR3096347	4	5	4	12	2	2	3	3	6	43	8	3	4	3	6	5	28	82	Cattle	B.abortus	United States	abortus C	2004	MLVA Bank
BRUa1380	SRR3096348	4	5	4	12	2	2	3	3	6	43	8	3	4	3	6	5	28	82	Cattle	B.abortus	United States	abortus C	2004	MLVA Bank
BRUa1381	SRR3096349	4	5	4	12	2	2	3	3	6	43	8	3	4	3	6	5	28	82	Cattle	B.abortus	United States	abortus C	2004	MLVA Bank
BRUa1382	SRR3096351	4	5	4	12	2	2	3	3	6	43	8	3	4	3	5	5	28	82	Deer/Elk/Reindeer	B.abortus	United States	abortus C	2004	MLVA Bank
BRUa1383	SRR3096352	4	5	4	12	2	2	3	3	6	43	8	3	4	3	5	5	28	82	Deer/Elk/Reindeer	B.abortus	United States	abortus C	2004	MLVA Bank
BRUa1384	SRR3096353	4	5	4	12	2	2	3	3	6	43	8	3	5	3	4	5	28	82	Deer/Elk/Reindeer	B.abortus	United States	abortus C	2004	MLVA Bank
BRUa1385	SRR3096354	4	5	4	12	2	2	3	3	6	43	8	3	4	3	7	5	28	82	Bison	B.abortus	United States	abortus C	2001	MLVA Bank
BRUa1386	SRR3096355	4	5	4	12	2	2	3	3	6	43	8	3	4	3	8	5	28	82	Bison	B.abortus	United States	abortus C	2001	MLVA Bank
BRUa1387	SRR3096356	4	5	3	12	2	2	3	3	6	43	8	3	5	3	4	8	112	210	Cattle	B.abortus	United States	abortus C	2004	MLVA Bank
BRUa1388	SRR3096359	4	5	4	12	2	2	3	3	6	43	8	3	6	3	6	5	28	82	Bison	B.abortus	United States	abortus C	2005	MLVA Bank
BRUa1389	SRR3096364	4	5	4	12	2	2	3	3	6	43	8	3	4	3	4	5	28	82	Deer/Elk/Reindeer	B.abortus	United States	abortus C	2007	MLVA Bank
BRUa1390	SRR3096371	4	5	3	12	2	2	3	3	6	43	8	3	5	3	4	7	112	210	Cattle	B.abortus	United States	abortus C	2008	MLVA Bank
BRUa1391	SRR3096381	4	5	3	12	2	2	3	3	6	43	8	3	5	3	4	7	112	210	Cattle	B.abortus	United States	abortus C	2008	MLVA Bank
BRUa1392	SRR3096393	4	5	4	12	2	2	3	3	6	43	8	3	4	3	6	5	28	82	Deer/Elk/Reindeer	B.abortus	United States	abortus C	2010	MLVA Bank
BRUa1393	SRR3096404	4	5	4	12	2	2	3	3	6	43	8	3	4	3	7	6	28	82	Deer/Elk/Reindeer	B.abortus	United States	abortus C	2010	MLVA Bank
BRUa1394	SRR3096409	4	5	4	12	2	2	3	3	6	43	8	3	4	3	5	6	28	82	Deer/Elk/Reindeer	B.abortus	United States	abortus C	2010	MLVA Bank
BRUa1395	SRR3096412	4	5	4	12	2	2	3	3	6	43	8	3	4	3	9	5	28	82	Bison	B.abortus	United States	abortus C	2008	MLVA Bank
BRUa1396	SRR3096413	4	5	4	12	2	2	3	3	6	43	8	3	5	3	4	5	28	82	Deer/Elk/Reindeer	B.abortus	United States	abortus C	1999	MLVA Bank
BRUa1397	SRR3096414	4	5	4	12	2	2	3	3	6	43	8	3	5	3	5	5	28	82	Deer/Elk/Reindeer	B.abortus	United States	abortus C	2000	MLVA Bank
BRUa1398	SRR3096415	4	5	4	12	2	2	3	3	6	43	8	3	5	3	4	5	28	82	Deer/Elk/Reindeer	B.abortus	United States	abortus C	2001	MLVA Bank
BRUa1399	SRR3096416	4	5	4	12	2	2	3	3	6	43	8	3	5	3	5	5	28	82	Deer/Elk/Reindeer	B.abortus	United States	abortus C	2006	MLVA Bank
BRUa1400	SRR3096417	4	5	3	12	2	2	3	3	6	43	8	3	5	3	4	7	112	210	Deer/Elk/Reindeer	B.abortus	United States	abortus C	2006	MLVA Bank
BRUa1401	SRR3096418	4	5	4	12	2	2	3	3	6	43	8	3	4	3	5	5	28	82	Deer/Elk/Reindeer	B.abortus	United States	abortus C	2006	MLVA Bank
BRUa1402	SRR3096419	4	5	3	12	2	2	3	3	6	43	8	3	6	3	5	6	112	210	Deer/Elk/Reindeer	B.abortus	United States	abortus C	2007	MLVA Bank
BRUa1403	SRR3096423	4	5	3	12	2	2	3	3	6	43	8	3	5	3	4	8	112	210	Deer/Elk/Reindeer	B.abortus	United States	abortus C	2009	MLVA Bank
BRUa1404	SRR3096425	4	5	4	12	2	2	3	3	6	43	8	3	4	3	9	5	28	82	Bison	B.abortus	United States	abortus C	2010	MLVA Bank
BRUa1405	SRR3096426	4	5	4	12	2	2	3	3	6	43	8	3	4	3	6	5	28	82	Bison	B.abortus	United States	abortus C	2010	MLVA Bank
BRUa1406	SRR3096431	4	5	4	12	2	2	3	3	6	43	8	3	5	3	5	5	28	82	Bison	B.abortus	United States	abortus C	2010	MLVA Bank
BRUa1407	SRR3096433	4	5	4	12	2	2	3	3	6	43	8	3	4	3	4	5	28	82	Bison	B.abortus	United States	abortus C	2010	MLVA Bank
BRUa1408	SRR3096434	4	5	4	12	2	2	3	3	6	43	8	3	4	3	10	5	28	82	Bison	B.abortus	United States	abortus C	2010	MLVA Bank
BRUa1409	SRR3096435	4	5	4	12	2	2	3	3	6	43	8	3	5	3	5	5	28	82	Bison	B.abortus	United States	abortus C	2010	MLVA Bank
BRUa1410	SRR3096436	4	5	4	12	1	2	3	3	6	43	8	3	5	3	5	5	32	182	Bison	B.abortus	United States	abortus C	2010	MLVA Bank
BRUa1411	SRR3096437	4	5	4	12	2	2	3	3	6	43	8	3	5	3	5	5	28	82	Bison	B.abortus	United States	abortus C	2010	MLVA Bank
BRUa1412	SRR3096438	4	5	4	12	2	2	3	3	6	43	8	3	5	3	4	5	28	82	Bison	B.abortus	United States	abortus C	2010	MLVA Bank
BRUa1413	SRR3096439	4	5	4	12	2	2	3	3	6	43	8	3	5	3	5	5	28	82	Bison	B.abortus	United States	abortus C	2010	MLVA Bank
BRUa1414	SRR3096440	4	5	4	12	2	2	3	3	6	43	8	3	4	3	4	5	28	82	Deer/Elk/Reindeer	B.abortus	United States	abortus C	2009	MLVA Bank
BRUa1415	SRR3096441	4	5	4	12	2	2	3	3	6	43	8	3	4	3	4	6	28	82	Deer/Elk/Reindeer	B.abortus	United States	abortus C	2009	MLVA Bank
BRUa1416	SRR3096442	4	5	4	12	2	2	3	3	6	43	8	3	4	3	4	6	28	82	Deer/Elk/Reindeer	B.abortus	United States	abortus C	2010	MLVA Bank
BRUa1417	SRR3096443	4	5	4	12	2	2	3	3	6	43	8	3	4	3	6	6	28	82	Deer/Elk/Reindeer	B.abortus	United States	abortus C	2010	MLVA Bank
BRUa1418	SRR3096444	4	5	4	12	2	2	3	3	6	43	8	3	4	3	4	5	28	82	Deer/Elk/Reindeer	B.abortus	United States	abortus C	2010	MLVA Bank
BRUa1419	SRR3096445	4	5	4	12	2	2	3	3	6	43	8	3	4	3	6	5	28	82	Deer/Elk/Reindeer	B.abortus	United States	abortus C	2010	MLVA Bank
BRUa1420	SRR3096456	4	5	4	12	2	2	3	3	6	43	8	3	4	3	5	6	28	82	Deer/Elk/Reindeer	B.abortus	United States	abortus C	2010	MLVA Bank
BRUa1421	SRR3096465	4	5	4	12	2	2	3	3	6	43	8	3	4	3	4	5	28	82	Deer/Elk/Reindeer	B.abortus	United States	abortus C	2012	MLVA Bank
BRUa1422	SRR3096471	4	5	3	12	2	2	3	3	6	43	8	3	5	3	4	5	112	210	Deer/Elk/Reindeer	B.abortus	United States	abortus C	2012	MLVA Bank
BRUa1423	SRR3096472	4	5	4	12	2	2	3	3	6	43	8	3	4	3	4	6	28	82	Deer/Elk/Reindeer	B.abortus	United States	abortus C	2012	MLVA Bank
BRUa1424	SRR3096473	4	5	4	12	2	2	3	3	6	43	8	3	4	3	4	6	28	82	Deer/Elk/Reindeer	B.abortus	United States	abortus C	2012	MLVA Bank
BRUa1425	SRR3096474	4	5	4	12	2	2	3	3	6	43	8	3	5	2	4	5	28	82	Deer/Elk/Reindeer	B.abortus	United States	abortus C	2012	MLVA Bank
BRUa1426	SRR3096475	4	5	4	12	2	2	3	3	6	43	8	3	4	3	4	6	28	82	Deer/Elk/Reindeer	B.abortus	United States	abortus C	2012	MLVA Bank
BRUa1427	SRR3096476	4	5	4	12	2	2	3	3	6	43	8	3	4	3	4	5	28	82	Deer/Elk/Reindeer	B.abortus	United States	abortus C	2012	MLVA Bank
BRUa1428	SRR3096477	4	5	4	12	2	2	3	3	6	43	8	3	5	3	4	5	28	82	Deer/Elk/Reindeer	B.abortus	United States	abortus C	2012	MLVA Bank
BRUa1429	SRR3096478	4	5	4	12	2	2	3	3	6	43	8	3	4	3	7	5	28	82	Deer/Elk/Reindeer	B.abortus	United States	abortus C	2012	MLVA Bank
BRUa1430	SRR3096479	4	5	4	12	2	2	3	3	6	43	8	3	5	3	4	5	28	82	Deer/Elk/Reindeer	B.abortus	United States	abortus C	2012	MLVA Bank
BRUa1431	SRR3096480	4	5	4	12	2	2	3	3	6	43	8	3	5	3	4	5	28	82	Deer/Elk/Reindeer	B.abortus	United States	abortus C	2012	MLVA Bank
BRUa1432	SRR3096481	4	5	3	12	2	2	3	3	6	43	8	3	5	3	5	6	112	210	Deer/Elk/Reindeer	B.abortus	United States	abortus C	2012	MLVA Bank
BRUa1433	SRR3096483	4	5	4	12	2	2	3	3	6	43	8	3	5	3	6	5	28	82	Deer/Elk/Reindeer	B.abortus	United States	abortus C	2012	MLVA Bank
BRUa1434	SRR3096484	4	5	4	12	2	2	3	3	6	43	8	3	5	3	5	5	28	82	Bison	B.abortus	United States	abortus C	2012	MLVA Bank
BRUa1435	SRR3096510	4	5	3	12	2	2	3	3	6	43	8	3	5	3	5	6	112	210	Deer/Elk/Reindeer	B.abortus	United States	abortus C	2009	MLVA Bank
BRUa1436	GCA_001715385	4	5	4	12	2	3	3	3	6	43	8	3	7	3	3	5	27	79	Rodent	B.abortus	United States	abortus C_RB51_2308	2005	MLVA Bank
BRUa1437	GCA_000008145	4	5	4	12	2	2	3	3	6	43	8	3	4	3	6	6	28	82	Cattle	B.abortus bv1	United States	abortus C	2005	MLVA Bank
BRUa1438	GCA_000740175	2	5	3	12	2	2	3	3	7	43	8	3	6	3	3	3	178	348	Cattle	B.abortus	Africa	abortus C	1959	This study
BRUa1439	2006LeFleche#009	3	5	3	12	2	2	3	3	7	43	8	3	6	3	3	3	40	66	Cattle	B.abortus bv6	Africa	abortus C		This study
BRUa1440	2009Her#006	3	5	3	12	2	2	3	3	7	43	8	3	6	3	3	3	40	66	Cattle	B.abortus bv6	Africa	abortus C		This study
BRUa1441	2019Ledwaba#032	3	5	3	12	2	2	3	3	7	43	8	3	6	3	3	3	40	66	Cattle	B.abortus bv6	Africa	Unknown		This study
BRUa1442	GCA_000740215	3	5	3	12	2	2	3	3	7	43	8	3	6	3	3	3	40	66	Cattle	B.abortus bv6	Africa	abortus C	1959	This study
BRUa1443	SRR032629	3	5	3	12	2	2	3	3	7	43	8	3	6	3	3	3	40	66	Cattle	B.abortus bv6	Africa	abortus C	1959	This study
BRUa1444	2018Vergnaud#0238	3	5	4	11	2	2	3	3	6	41	8	4	13	3	6	5	34	63	Zebu	B.abortus bv3	Cameroon	abortus B	1990	This study
BRUa1445	2018Vergnaud#0237	3	5	4	11	2	2	3	3	6	41	8	5	3	3	11	4	34	63	Zebu	B.abortus bv3	Cameroon	abortus B	1990	This study
BRUa1446	2018Vergnaud#0236	3	5	4	11	2	2	3	3	6	41	8	7	4	3	7	9	34	63	Cattle	B.abortus bv3	Cameroon	abortus B	1989	This study
BRUa1447	2006LeFleche#125	3	5	4	11	2	1	3	3	6	41	8	5	4	3	6	5	35	62	Cattle	B.abortus bv6	Chad	abortus B		This study
BRUa1448	2006LeFleche#124	3	5	4	11	2	2	3	3	6	41	8	6	4	3	8	4	34	63	Cattle	B.abortus bv6	Chad	abortus B		This study
BRUa1449	Ref bBfR7	3	5	5	11	2	2	3	3	6	41	8	6	4	3	8	4	nt8-8	nt-11-13	Cattle	B.abortus bv3	Chad	Unknown	/	This study
BRUa1450	2020Abdel-Hamid#003	3	5	4	12	2	2	3	3	6	43	8	4	4	3	4	4	33	76	Cattle	B.abortus bv1	Egypt	abortus C	2002-2013	This study
BRUa1451	2020Abdel-Hamid#002	3	5	4	12	2	2	3	3	6	43	8	4	4	3	4	4	33	76	Cattle	B.abortus bv1	Egypt	abortus C	2002-2013	This study
BRUa1452	SRR15047658	4	5	4	12	2	2	3	3	4	43	8	4	5	3	5	8	28	81	Ovine	B.abortus	Egypt	abortus C	2019	This study
BRUa1453	SRR15047656	4	5	4	12	2	2	3	3	4	43	8	4	7	3	5	8	28	81	Cattle	B.abortus	Egypt	abortus C	2020	This study
BRUa1454	SRR15047657	4	5	4	12	2	2	3	3	4	43	8	4	7	3	5	8	28	81	Cattle	B.abortus	Egypt	abortus C	2020	This study
BRUa1455	SRR15047661	4	5	4	12	2	2	3	3	4	43	8	4	7	3	5	8	28	81	Cattle	B.abortus	Egypt	abortus C	2019	This study
BRUa1456	SRR15047659	4	5	4	12	2	2	3	3	4	43	8	4	7	3	5	8	28	81	Cattle	B.abortus	Egypt	abortus C	2019	This study
BRUa1457	SRR15047660	4	5	4	12	2	2	3	3	4	43	8	4	7	3	5	8	28	81	Cattle	B.abortus	Egypt	abortus C	2019	This study
BRUa1458	SRR15047667	4	5	4	12	2	2	3	3	5	43	8	3	5	3	4	5	28	83	Buffalo	B.abortus	Egypt	abortus C	2017	This study
BRUa1459	SRR15047643	4	5	4	12	2	2	3	3	6	43	7	5	4	3	4	4	28	400	Cattle	B.abortus	Egypt	abortus C	2017	This study
BRUa1460	SRR15047632	4	5	4	12	2	2	3	3	6	43	8	4	2	3	4	4	28	82	Cattle	B.abortus	Egypt	abortus C	2014	This study
BRUa1461	SRR15047635	4	5	4	12	2	2	3	3	6	43	8	4	4	3	4	4	28	82	Ovine	B.abortus	Egypt	abortus C	2012	This study
BRUa1462	SRR15047646	4	5	4	12	2	2	3	3	6	43	8	4	4	3	4	4	28	82	Buffalo	B.abortus	Egypt	abortus C	2017	This study
BRUa1463	SRR15047652	4	5	4	12	2	2	3	3	6	43	8	4	4	3	4	4	28	82	Ovine	B.abortus	Egypt	abortus C	2015	This study
BRUa1464	SRR15047653	4	5	4	12	2	2	3	3	6	43	8	4	4	3	4	4	28	82	Ovine	B.abortus	Egypt	abortus C	2015	This study
BRUa1465	SRR15047665	4	5	4	12	2	2	3	3	6	43	8	4	4	3	4	4	28	82	Cattle	B.abortus	Egypt	abortus C	2017	This study
BRUa1466	SRR15047669	4	5	4	12	2	2	3	3	6	43	8	4	4	3	4	4	28	82	Cattle	B.abortus	Egypt	abortus C	2017	This study
BRUa1467	SRR15047634	4	5	4	12	2	2	3	3	6	43	8	4	4	3	4	4	28	82	Cattle	B.abortus	Egypt	abortus C	2006	This study
BRUa1468	SRR15047628	4	5	4	12	2	2	3	3	6	43	8	4	4	3	4	4	28	82	Cattle	B.abortus	Egypt	abortus C	2014	This study
BRUa1469	SRR15047629	4	5	4	12	2	2	3	3	6	43	8	4	4	3	4	4	28	82	Cattle	B.abortus	Egypt	abortus C	2014	This study
BRUa1470	SRR15047630	4	5	4	12	2	2	3	3	6	43	8	4	4	3	4	4	28	82	Cattle	B.abortus	Egypt	abortus C	2014	This study
BRUa1471	SRR15047633	4	5	4	12	2	2	3	3	6	43	8	4	4	3	4	4	28	82	Cattle	B.abortus	Egypt	abortus C	2013	This study
BRUa1472	SRR15047637	4	5	4	12	2	2	3	3	6	43	8	4	4	3	4	4	28	82	Cattle	B.abortus	Egypt	abortus C	2013	This study
BRUa1473	SRR15047640	4	5	4	12	2	2	3	3	6	43	8	4	4	3	4	4	28	82	Cattle	B.abortus	Egypt	abortus C	2014	This study
BRUa1474	SRR15047642	4	5	4	12	2	2	3	3	6	43	8	4	4	3	4	4	28	82	Cattle	B.abortus	Egypt	abortus C	2013	This study
BRUa1475	SRR15047651	4	5	4	12	2	2	3	3	6	43	8	4	4	3	4	4	28	82	Cattle	B.abortus	Egypt	abortus C	2012	This study
BRUa1476	SRR15047654	4	5	4	12	2	2	3	3	6	43	8	4	4	3	4	4	28	82	Cattle	B.abortus	Egypt	abortus C	2015	This study
BRUa1477	SRR15047655	4	5	4	12	2	2	3	3	6	43	8	4	4	3	4	4	28	82	Cattle	B.abortus	Egypt	abortus C	2015	This study
BRUa1478	SRR15047662	4	5	4	12	2	2	3	3	6	43	8	4	4	3	4	4	28	82	Cattle	B.abortus	Egypt	abortus C	2012	This study
BRUa1479	SRR15047673	4	5	4	12	2	2	3	3	6	43	8	4	4	3	4	4	28	82	Cattle	B.abortus	Egypt	abortus C	2012	This study
BRUa1480	2020Abdel-Hamid#004	4	5	4	12	2	2	3	3	6	43	8	4	4	3	4	4	28	82	Cattle	B.abortus bv1	Egypt	abortus C	2002-2013	This study
BRUa1481	2020Abdel-Hamid#005	4	5	4	12	2	2	3	3	6	43	8	4	4	3	4	4	28	82	Cattle	B.abortus bv1	Egypt	abortus C	2002-2013	This study
BRUa1482	2020Abdel-Hamid#006	4	5	4	12	2	2	3	3	6	43	8	4	4	3	4	4	28	82	Cattle	B.abortus bv1	Egypt	abortus C	2002-2013	This study
BRUa1483	SRR15047648	4	5	4	12	2	2	3	3	6	43	8	4	4	3	4	4	28	82	Cattle	B.abortus	Egypt	abortus C	2015	This study
BRUa1484	SRR15047649	4	5	4	12	2	2	3	3	6	43	8	4	4	3	4	4	28	82	Cattle	B.abortus	Egypt	abortus C	2015	This study
BRUa1485	SRR15047650	4	5	4	12	2	2	3	3	6	43	8	4	4	3	4	4	28	82	Cattle	B.abortus	Egypt	abortus C	2015	This study
BRUa1486	SRR15047670	4	5	4	12	2	2	3	3	6	43	8	4	4	3	4	4	28	82	Cattle	B.abortus	Egypt	abortus C	2015	This study
BRUa1487	SRR15047671	4	5	4	12	2	2	3	3	6	43	8	4	4	3	4	4	28	82	Dog	B.abortus	Egypt	abortus C	2015	This study
BRUa1488	SRR15047672	4	5	4	12	2	2	3	3	6	43	8	4	4	3	4	4	28	82	Cat	B.abortus	Egypt	abortus C	2015	This study
BRUa1489	SRR15047663	4	5	4	12	2	2	3	3	6	43	8	4	4	3	4	4	28	82	Human	B.abortus	Egypt	abortus C	2019	This study
BRUa1490	SRR15047664	4	5	4	12	2	2	3	3	6	43	8	4	4	3	4	4	28	82	Human	B.abortus	Egypt	abortus C	2019	This study
BRUa1491	SRR15047666	4	5	4	12	2	2	3	3	6	43	8	4	4	3	4	4	28	82	Buffalo	B.abortus	Egypt	abortus C	2017	This study
BRUa1492	SRR15047631	4	5	4	12	2	2	3	3	6	43	8	4	4	3	4	4	28	82	Buffalo	B.abortus	Egypt	abortus C	2019	This study
BRUa1493	SRR15047638	4	5	4	12	2	2	3	3	6	43	8	4	4	3	4	4	28	82	Cattle	B.abortus	Egypt	abortus C	2013	This study
BRUa1494	SRR15047644	4	5	4	12	2	2	3	3	6	43	8	4	4	3	4	4	28	82	Cattle	B.abortus	Egypt	abortus C	2018	This study
BRUa1495	SRR15047636	4	5	4	12	2	3	3	3	6	43	8	3	6	3	3	5	27	79	Cattle	B.abortus	Egypt	abortus C_RB51_2308	2014	This study
BRUa1496	SRR15047668	4	5	4	12	2	3	3	3	6	43	8	3	7	3	3	5	27	79	Cattle	B.abortus	Egypt	abortus C_RB51_2308	2017	This study
BRUa1497	2014Menshawy#010	4	5	4	12	2	3	3	3	6	43	8	3	7	3	3	5	27	79	Cattle	B.abortus	Egypt	abortus C_RB51_2308	2006-2007	This study
BRUa1498	2020Abdel-Hamid#001	4	5	4	12	2	3	3	3	6	43	8	3	7	3	3	5	27	79	Cattle	B.abortus bv1	Egypt	abortus C_RB51_2308	2002-2013	This study
BRUa1499	SRR15047639	4	5	4	12	2	3	3	3	6	43	8	3	7	3	3	5	27	79	Cattle	B.abortus	Egypt	abortus C_RB51_2308	2014	This study
BRUa1500	SRR15047641	4	5	4	12	2	3	3	3	6	43	8	3	7	3	3	5	27	79	Cattle	B.abortus	Egypt	abortus C_RB51_2308	2013	This study
BRUa1501	SRR15047645	4	5	4	12	2	3	3	3	6	43	8	3	7	3	3	5	27	79	Cattle	B.abortus	Egypt	abortus C_RB51_2308	2014	This study
BRUa1502	SRR15047647	4	5	4	12	2	3	3	3	6	43	8	3	7	3	3	5	27	79	Cattle	B.abortus	Egypt	abortus C_RB51_2308	2014	This study
BRUa1503	SRR15047674	4	5	4	12	2	3	3	3	6	43	8	3	7	3	3	5	27	79	Cattle	B.abortus	Egypt	abortus C_RB51_2308	2012	This study
BRUa1504	SRR15047626	4	5	4	12	2	3	3	3	6	43	8	3	7	3	3	5	27	79	(vaccine)	B.abortus	Egypt	abortus C_RB51_2308	2014	This study
BRUa1505	SRR15047627	4	5	4	12	2	3	3	3	6	43	8	3	7	3	3	5	27	79	(vaccine)	B.abortus	Egypt	abortus C_RB51_2308	2014	This study
BRUa1506	2018Vergnaud#0205	3	5	4	11	2	2	3	3	7	41	8	6	9	3	6	7	34	317	Cattle	B.abortus bv3	Guinea	abortus B	1992	This study
BRUa1507	2018Vergnaud#0245	3	5	4	11	2	2	3	3	7	41	8	6	9	3	6	7	34	317	Cattle	B.abortus bv3	Guinea	abortus B	1992	This study
BRUa1508	2018Vergnaud#0244	3	5	4	11	2	2	3	3	7	41	8	5	4	3	6	7	34	317	Cattle	B.abortus bv3	Guinea-Bissau	abortus B	1982	This study
BRUa1509	2018Vergnaud#0243	3	5	4	11	2	2	3	3	7	41	8	5	4	3	7	7	34	317	Cattle	B.abortus bv3	Guinea-Bissau	abortus B	1982	This study
BRUa1510	2018Vergnaud#0239	3	5	4	11	2	2	3	3	7	41	8	5	4	3	8	7	34	317	Cattle	B.abortus bv3	Guinea-Bissau	abortus B	1982	This study
BRUa1511	2018Vergnaud#0240	3	5	4	11	2	2	3	3	7	41	8	5	4	3	8	7	34	317	Cattle	B.abortus bv3	Guinea-Bissau	abortus B	1982	This study
BRUa1512	2018Vergnaud#0241	3	5	4	11	2	2	3	3	7	41	8	5	4	3	8	7	34	317	Cattle	B.abortus bv3	Guinea-Bissau	abortus B	1982	This study
BRUa1513	2018Vergnaud#0242	3	5	4	11	2	2	3	3	7	41	8	5	4	3	8	8	34	317	Cattle	B.abortus bv3	Guinea-Bissau	abortus B	1982	This study
BRUa1514	IVC_isolate	3	5	4	11	2	2	3	3	7	41	8	4	5	3	7	3	34	317	Cattle	B.abortus bv3	Ivory coast	Unknown	2009	This study
BRUa1515	2011Muendo#11	3	5	4	11	2	2	3	3	7	41	8	6	5	3	12	5	34	317	Cattle	B.abortus bv3	Kenya	abortus B	2009	This study
BRUa1516	2011Muendo#14	3	5	4	11	2	2	3	3	7	41	8	6	5	3	12	5	34	317	Cattle	B.abortus bv3	Kenya	abortus B	2009	This study
BRUa1517	2011Muendo#15	3	5	4	11	2	2	3	3	7	41	8	6	5	3	12	5	34	317	Cattle	B.abortus bv3	Kenya	abortus B	2009	This study
BRUa1518	2011Muendo#12	3	5	4	11	2	2	3	3	7	41	8	6	6	3	11	6	34	317	Cattle	B.abortus bv3	Kenya	abortus B	2009	This study
BRUa1519	2011Muendo#13	3	5	4	11	2	2	3	3	7	41	8	6	6	3	11	6	34	317	Cattle	B.abortus bv3	Kenya	abortus B	2009	This study
BRUa1520	2011Muendo#06	3	5	4	11	2	2	3	3	7	41	8	6	6	3	11	6	34	317	Cattle	B.abortus bv3	Kenya	abortus B	2009	This study
BRUa1521	2011Muendo#07	3	5	4	11	2	2	3	3	7	41	8	6	6	3	11	6	34	317	Cattle	B.abortus bv3	Kenya	abortus B	2009	This study
BRUa1522	2011Muendo#08	3	5	4	11	2	2	3	3	7	41	8	6	6	3	11	6	34	317	Cattle	B.abortus bv3	Kenya	abortus B	2009	This study
BRUa1523	2011Muendo#09	3	5	4	11	2	2	3	3	7	41	8	6	6	3	11	6	34	317	Cattle	B.abortus bv3	Kenya	abortus B	2009	This study
BRUa1524	2011Muendo#10	3	5	4	11	2	2	3	3	7	41	8	6	6	3	11	6	34	317	Cattle	B.abortus bv3	Kenya	abortus B	2009	This study
BRUa1525	2018Vergnaud#0246	3	5	3	11	2	2	3	3	8	41	8	6	2	3	5	5	134	313	Cattle	B.abortus bv3	Niger	abortus B	1983	This study
BRUa1526	2018Vergnaud#0247	3	5	3	11	2	2	3	3	8	41	8	6	2	3	5	5	134	313	Cattle	B.abortus bv3	Niger	abortus B	1983	This study
BRUa1527	2018Vergnaud#0248	3	5	3	11	2	2	3	3	8	41	8	6	2	3	5	5	134	313	Cattle	B.abortus bv3	Niger	abortus B	1983	This study
BRUa1528	Niger_isolate	3	5	3	11	2	2	3	3	8	41	8	6	2	3	12	7	134	313	Cattle	B.abortus bv3	Niger	Unknown	2009	This study
BRUa1529	Nigeria_614	3	3	4	12	2	1	3	3	7	46	9	5	9	3	8	7	nt8-2	nt11-3	Cattle	B.abortus bv3	Nigeria	Unknown	1976-2012	This study
BRUa1530	Nigeria_615	3	3	4	12	2	1	3	3	7	46	9	8	2	3	6	5	nt8-2	nt11-3	Cattle	B.abortus bv3	Nigeria	Unknown	1976-2012	This study
BRUa1531	Nigeria_616	3	3	4	12	2	1	3	3	7	48	9	7	3	1	6	5	nt8-2	nt11-4	Cattle	B.abortus bv3	Nigeria	Unknown	1976-2012	This study
BRUa1532	Nigeria_611	3	4	4	10	2	2	3	3	6	41	8	5	10	3	9	6	nt8-3	nt11-5	Cattle	B.abortus bv3	Nigeria	Unknown	1976-2012	This study
BRUa1533	Nigeria_610	3	4	4	10	2	2	3	3	6	41	8	5	10	3	14	6	nt8-3	nt11-5	Cattle	B.abortus bv3	Nigeria	Unknown	1976-2012	This study
BRUa1534	Nigeria_608	3	4	4	10	2	2	3	3	6	41	8	8	4	4	8	5	nt8-3	nt11-5	Cattle	B.abortus bv3	Nigeria	Unknown	1976-2012	This study
BRUa1535	Nigeria_609	3	4	4	10	2	3	3	3	6	41	8	6	7	4	8	8	nt8-4	nt11-6	Cattle	B.abortus bv3	Nigeria	Unknown	1976-2012	This study
BRUa1536	Nigeria_603	3	4	4	11	2	1	3	3	6	41	8	7	4	3	4	6	nt8-5	nt11-7	Cattle	B.abortus bv3	Nigeria	Unknown	1976-2012	This study
BRUa1537	Nigeria_604	3	4	4	11	2	2	3	3	6	41	8	8	4	3	3	5	nt8-6	nt11-8	Cattle	B.abortus bv3	Nigeria	Unknown	1976-2012	This study
BRUa1538	Nigeria_606	3	4	4	11	2	2	3	3	6	41	8	8	4	3	5	6	nt8-6	nt11-8	Cattle	B.abortus bv3	Nigeria	Unknown	1976-2012	This study
BRUa1539	Nigeria_607	3	4	4	11	2	2	3	3	6	41	8	8	4	4	7	5	nt8-6	nt11-8	Sheep	B.abortus bv3	Nigeria	Unknown	1976-2012	This study
BRUa1540	Nigeria_605	3	4	4	11	2	2	3	3	6	43	8	7	6	3	6	5	nt8-6	nt11-9	Cattle	B.abortus bv3	Nigeria	Unknown	1976-2012	This study
BRUa1541	Nigeria_612	3	4	4	11	2	2	3	3	6	43	9	8	3	3	8	5	nt8-6	nt11-10	Sheep	B.abortus bv3	Nigeria	Unknown	1976-2012	This study
BRUa1542	Nigeria_602	3	4	4	12	2	1	3	3	6	41	8	7	4	3	4	5	nt8-7	nt11-11	Cattle	B.abortus bv3	Nigeria	Unknown	1976-2012	This study
BRUa1543	Nigeria_619	3	5	4	11	2	1	3	3	6	41	8	5	10	3	4	6	35	62	Cattle	B.abortus bv3	Nigeria	Unknown	1976-2012	This study
BRUa1544	Nigeria_617	3	5	4	11	2	1	3	3	7	41	8	5	10	3	4	6	35	310	Cattle	B.abortus bv3	Nigeria	Unknown	1976-2012	This study
BRUa1545	Nigeria_618	3	5	4	11	2	2	3	3	6	41	8	8	4	3	4	5	34	63	Horse	B.abortus bv3	Nigeria	Unknown	1976-2012	This study
BRUa1546	Nigeria_613	4	4	4	12	2	2	3	3	6	44	9	5	10	3	8	6	nt8-9	nt11-14	Cattle	B.abortus bv3	Nigeria	Unknown	1976-2012	This study
BRUa1547	Nigeria_620	4	5	4	12	2	2	3	3	7	41	8	8	4	3	4	5	28	nt11-15	Horse	B.abortus bv3	Nigeria	Unknown	1976-2012	This study
BRUa1548	2018Vergnaud#0268	3	5	4	11	2	2	3	3	7	41	8	4	5	3	6	4	34	317	Cattle	B.abortus bv3	Rwanda	abortus B	1983	This study
BRUa1549	2018Vergnaud#0275	3	5	4	11	2	2	3	3	7	41	8	5	6	3	4	4	34	317	Cattle	B.abortus bv3	Rwanda	abortus B	1983	This study
BRUa1550	2018Vergnaud#0276	3	5	4	11	2	2	3	3	7	41	8	5	6	3	4	4	34	317	Cattle	B.abortus bv3	Rwanda	abortus B	1983	This study
BRUa1551	2018Vergnaud#0309	3	5	4	11	2	2	3	3	7	41	8	5	6	3	4	4	34	317	Cattle	B.abortus bv3	Rwanda	abortus B	1983	This study
BRUa1552	2018Vergnaud#0312	3	5	4	11	2	2	3	3	7	41	8	5	6	3	4	4	34	317	Cattle	B.abortus bv3	Rwanda	abortus B	1983	This study
BRUa1553	2018Vergnaud#0271	3	5	4	11	2	2	3	3	7	41	8	5	6	3	5	4	34	317	Cattle	B.abortus bv3	Rwanda	abortus B	1983	This study
BRUa1554	2018Vergnaud#0272	3	5	4	11	2	2	3	3	7	41	8	5	6	3	5	4	34	317	Cattle	B.abortus bv3	Rwanda	abortus B	1983	This study
BRUa1555	2018Vergnaud#0273	3	5	4	11	2	2	3	3	7	41	8	5	6	3	5	4	34	317	Cattle	B.abortus bv3	Rwanda	abortus B	1983	This study
BRUa1556	2018Vergnaud#0270	3	5	4	11	2	2	3	3	7	41	8	5	7	3	6	4	34	317	Cattle	B.abortus bv3	Rwanda	abortus B	1983	This study
BRUa1557	2018Vergnaud#0277	3	5	4	11	2	2	3	3	7	41	8	5	8	3	9	4	34	317	Cattle	B.abortus bv3	Rwanda	abortus B	1983	This study
BRUa1558	2018Vergnaud#0269	3	5	4	11	2	2	3	3	7	41	8	5	8	4	4	4	34	317	Cattle	B.abortus bv3	Rwanda	abortus B	1983	This study
BRUa1559	2018Vergnaud#0274	3	5	4	11	2	2	3	3	7	41	8	6	5	3	9	4	34	317	Cattle	B.abortus bv3	Rwanda	abortus B	1983	This study
BRUa1560	2018Vergnaud#0307	3	5	4	11	2	2	3	3	7	41	8	6	5	3	10	4	34	317	Cattle	B.abortus bv3	Rwanda	abortus B	1982	This study
BRUa1561	2018Vergnaud#0308	3	5	4	11	2	2	3	3	7	41	8	7	5	3	6	4	34	317	Human	B.abortus bv3	Rwanda	abortus B	1982	This study
BRUa1562	2018Vergnaud#0180	2	5	4	11	2	2	3	3	7	41	8	5	7	3	5	7	139	314	Cattle	B.abortus bv3	Senegal	abortus B	1977	This study
BRUa1563	2018Vergnaud#0337	3	5	4	11	2	2	2	3	7	41	8	4	5	3	3	7	137	310	Cattle	B.abortus bv3	Senegal	abortus B	1978	This study
BRUa1564	2018Vergnaud#0178	3	5	4	11	2	2	3	3	6	41	8	4	5	3	5	7	34	63	Cattle	B.abortus bv1	Senegal	abortus B	1977	This study
BRUa1565	2018Vergnaud#0751	3	5	4	11	2	2	3	3	6	41	8	4	5	3	5	7	34	63	Cattle	B.abortus bv3	Senegal	abortus B	1977	This study
BRUa1566	2018Vergnaud#1220	3	5	4	11	2	2	3	3	6	41	8	4	5	3	5	7	34	63	Cattle	B.abortus bv3	Senegal	abortus B	1977	This study
BRUa1567	2018Vergnaud#1221	3	5	4	11	2	2	3	3	6	41	8	4	5	3	5	7	34	63	Cattle	B.abortus bv3	Senegal	abortus B	1977	This study
BRUa1568	2018Vergnaud#0389	3	5	4	11	2	2	3	3	6	41	8	4	5	6	5	6	34	63	Cattle	B.abortus bv3	Senegal	abortus B	1979	This study
BRUa1569	2018Vergnaud#0189	3	5	4	11	2	2	3	3	7	41	8	4	3	3	7	9	34	317	Cattle	B.abortus bv3	Senegal	abortus B	1977	This study
BRUa1570	2018Vergnaud#0323	3	5	4	11	2	2	3	3	7	41	8	4	3	3	10	7	34	317	Cattle	B.abortus bv3	Senegal	abortus B	1977	This study
BRUa1571	2018Vergnaud#0786	3	5	4	11	2	2	3	3	7	41	8	4	4	3	4	8	34	317	Cattle	B.abortus bv3	Senegal	abortus B	1977	This study
BRUa1572	2018Vergnaud#1224	3	5	4	11	2	2	3	3	7	41	8	4	4	3	4	8	34	317	Cattle	B.abortus bv3	Senegal	abortus B	1977	This study
BRUa1573	2018Vergnaud#1226	3	5	4	11	2	2	3	3	7	41	8	4	4	3	4	8	34	317	Cattle	B.abortus bv3	Senegal	abortus B	1977	This study
BRUa1574	2018Vergnaud#1225	3	5	4	11	2	2	3	3	7	41	8	4	4	3	4	8	34	317	Cattle	B.abortus bv3	Senegal	abortus B	1977	This study
BRUa1575	2018Vergnaud#0188	3	5	4	11	2	2	3	3	7	41	8	4	4	3	5	5	34	317	Cattle	B.abortus bv3	Senegal	abortus B	1977	This study
BRUa1576	2018Vergnaud#0335	3	5	4	11	2	2	3	3	7	41	8	4	4	3	5	6	34	317	Cattle	B.abortus bv3	Senegal	abortus B	1978	This study
BRUa1577	2018Vergnaud#0191	3	5	4	11	2	2	3	3	7	41	8	4	4	3	5	7	34	317	Cattle	B.abortus bv3	Senegal	abortus B	1977	This study
BRUa1578	2018Vergnaud#0761	3	5	4	11	2	2	3	3	7	41	8	4	4	3	5	8	34	317	Cattle	B.abortus bv3	Senegal	abortus B	1979	This study
BRUa1579	2018Vergnaud#0196	3	5	4	11	2	2	3	3	7	41	8	4	5	3	3	4	34	317	Cattle	B.abortus bv3	Senegal	abortus B	1978	This study
BRUa1580	2018Vergnaud#1060	3	5	4	11	2	2	3	3	7	41	8	4	5	3	3	4	34	317	Cattle	B.abortus bv3	Senegal	abortus B	1978	This study
BRUa1581	2018Vergnaud#0194	3	5	4	11	2	2	3	3	7	41	8	4	5	3	3	4	34	317	Cattle	B.abortus bv3	Senegal	abortus B	1978	This study
BRUa1582	2018Vergnaud#0341	3	5	4	11	2	2	3	3	7	41	8	4	5	3	3	5	34	317	Cattle	B.abortus bv3	Senegal	abortus B	1979	This study
BRUa1583	2018Vergnaud#1237	3	5	4	11	2	2	3	3	7	41	8	4	5	3	3	5	34	317	Cattle	B.abortus bv3	Senegal	abortus B	1979	This study
BRUa1584	2018Vergnaud#1364	3	5	4	11	2	2	3	3	7	41	8	4	5	3	3	5	34	317	Cattle	B.abortus bv3	Senegal	abortus B	1979	This study
BRUa1585	2018Vergnaud#1222	3	5	4	11	2	2	3	3	7	41	8	4	5	3	3	5	34	317	Cattle	B.abortus bv3	Senegal	abortus B	1977	This study
BRUa1586	2018Vergnaud#1223	3	5	4	11	2	2	3	3	7	41	8	4	5	3	3	5	34	317	Cattle	B.abortus bv3	Senegal	abortus B	1977	This study
BRUa1587	2018Vergnaud#0325	3	5	4	11	2	2	3	3	7	41	8	4	5	3	3	5	34	317	Cattle	B.abortus bv3	Senegal	abortus B	1977	This study
BRUa1588	2018Vergnaud#0784	3	5	4	11	2	2	3	3	7	41	8	4	5	3	3	5	34	317	Cattle	B.abortus bv3	Senegal	abortus B	1977	This study
BRUa1589	2018Vergnaud#0326	3	5	4	11	2	2	3	3	7	41	8	4	5	3	3	5	34	317	Cattle	B.abortus bv3	Senegal	abortus B	1977	This study
BRUa1590	2018Vergnaud#0203	3	5	4	11	2	2	3	3	7	41	8	4	5	3	3	7	34	317	Cattle	B.abortus bv3	Senegal	abortus B	1978	This study
BRUa1591	2018Vergnaud#0338	3	5	4	11	2	2	3	3	7	41	8	4	5	3	3	7	34	317	Cattle	B.abortus bv3	Senegal	abortus B	1978	This study
BRUa1592	2018Vergnaud#0339	3	5	4	11	2	2	3	3	7	41	8	4	5	3	3	7	34	317	Cattle	B.abortus bv3	Senegal	abortus B	1978	This study
BRUa1593	2018Vergnaud#0204	3	5	4	11	2	2	3	3	7	41	8	4	5	3	3	7	34	317	Cattle	B.abortus bv3	Senegal	abortus B	1978	This study
BRUa1594	2018Vergnaud#0330	3	5	4	11	2	2	3	3	7	41	8	4	5	3	5	5	34	317	Cattle	B.abortus bv3	Senegal	abortus B	1979	This study
BRUa1595	2018Vergnaud#1062	3	5	4	11	2	2	3	3	7	41	8	4	5	3	5	5	34	317	Cattle	B.abortus bv3	Senegal	abortus B	1979	This study
BRUa1596	2018Vergnaud#1231	3	5	4	11	2	2	3	3	7	41	8	4	5	3	5	5	34	317	Cattle	B.abortus bv3	Senegal	abortus B	1978	This study
BRUa1597	2018Vergnaud#1354	3	5	4	11	2	2	3	3	7	41	8	4	5	3	5	5	34	317	Cattle	B.abortus bv3	Senegal	abortus B	1978	This study
BRUa1598	2018Vergnaud#1349	3	5	4	11	2	2	3	3	7	41	8	4	6	3	5	6	34	317	Cattle	B.abortus bv3	Senegal	abortus B	1977	This study
BRUa1599	2018Vergnaud#0798	3	5	4	11	2	2	3	3	7	41	8	4	7	3	3	5	34	317	Cattle	B.abortus bv3	Senegal	abortus B	1979	This study
BRUa1600	2018Vergnaud#0787	3	5	4	11	2	2	3	3	7	41	8	4	7	3	3	5	34	317	Cattle	B.abortus bv3	Senegal	abortus B	1977	This study
BRUa1601	2018Vergnaud#1343	3	5	4	11	2	2	3	3	7	41	8	4	7	3	3	5	34	317	Cattle	B.abortus bv3	Senegal	abortus B	1977	This study
BRUa1602	2018Vergnaud#1346	3	5	4	11	2	2	3	3	7	41	8	4	7	3	5	5	34	317	Cattle	B.abortus bv3	Senegal	abortus B	1977	This study
BRUa1603	2018Vergnaud#1347	3	5	4	11	2	2	3	3	7	41	8	4	7	3	5	5	34	317	Cattle	B.abortus bv3	Senegal	abortus B	1977	This study
BRUa1604	2018Vergnaud#0340	3	5	4	11	2	2	3	3	7	41	8	5	3	3	6	6	34	317	Cattle	B.abortus bv3	Senegal	abortus B	1979	This study
BRUa1605	2018Vergnaud#0797	3	5	4	11	2	2	3	3	7	41	8	5	3	3	6	6	34	317	Cattle	B.abortus bv3	Senegal	abortus B	1979	This study
BRUa1606	2018Vergnaud#0795	3	5	4	11	2	2	3	3	7	41	8	5	3	3	6	7	34	317	Cattle	B.abortus bv3	Senegal	abortus B	1979	This study
BRUa1607	2018Vergnaud#1059	3	5	4	11	2	2	3	3	7	41	8	5	4	3	5	6	34	317	Cattle	B.abortus bv3	Senegal	abortus B	1978	This study
BRUa1608	2018Vergnaud#0759	3	5	4	11	2	2	3	3	7	41	8	5	4	3	5	7	34	317	Cattle	B.abortus bv3	Senegal	abortus B	1978	This study
BRUa1609	2018Vergnaud#1229	3	5	4	11	2	2	3	3	7	41	8	5	4	3	5	7	34	317	Cattle	B.abortus bv3	Senegal	abortus B	1977	This study
BRUa1610	2018Vergnaud#0201	3	5	4	11	2	2	3	3	7	41	8	5	4	3	7	6	34	317	Cattle	B.abortus bv3	Senegal	abortus B	1978	This study
BRUa1611	2018Vergnaud#1061	3	5	4	11	2	2	3	3	7	41	8	5	4	3	7	6	34	317	Cattle	B.abortus bv3	Senegal	abortus B	1978	This study
BRUa1612	2018Vergnaud#1358	3	5	4	11	2	2	3	3	7	41	8	5	4	3	7	6	34	317	Cattle	B.abortus bv3	Senegal	abortus B	1978	This study
BRUa1613	2018Vergnaud#1360	3	5	4	11	2	2	3	3	7	41	8	5	4	3	7	6	34	317	Cattle	B.abortus bv3	Senegal	abortus B	1978	This study
BRUa1614	2018Vergnaud#0333	3	5	4	11	2	2	3	3	7	41	8	5	4	3	8	8	34	317	Cattle	B.abortus bv3	Senegal	abortus B	1978	This study
BRUa1615	2018Vergnaud#0185	3	5	4	11	2	2	3	3	7	41	8	5	4	8	5	6	34	317	Cattle	B.abortus bv3	Senegal	abortus B	1977	This study
BRUa1616	2018Vergnaud#1053	3	5	4	11	2	2	3	3	7	41	8	5	5	3	3	7	34	317	Cattle	B.abortus bv3	Senegal	abortus B	1976	This study
BRUa1617	2018Vergnaud#0328	3	5	4	11	2	2	3	3	7	41	8	5	5	3	4	5	34	317	Cattle	B.abortus bv3	Senegal	abortus B	1978	This study
BRUa1618	2018Vergnaud#0762	3	5	4	11	2	2	3	3	7	41	8	5	5	3	5	5	34	317	Cattle	B.abortus bv3	Senegal	abortus B	1979	This study
BRUa1619	2018Vergnaud#0324	3	5	4	11	2	2	3	3	7	41	8	5	6	3	3	5	34	317	Cattle	B.abortus bv3	Senegal	abortus B	1977	This study
BRUa1620	2018Vergnaud#0193	3	5	4	11	2	2	3	3	7	41	8	5	6	3	3	5	34	317	Cattle	B.abortus bv3	Senegal	abortus B	1978	This study
BRUa1621	2018Vergnaud#0332	3	5	4	11	2	2	3	3	7	41	8	5	6	3	3	5	34	317	Cattle	B.abortus bv3	Senegal	abortus B	1978	This study
BRUa1622	2018Vergnaud#0757	3	5	4	11	2	2	3	3	7	41	8	5	6	3	3	5	34	317	Cattle	B.abortus bv3	Senegal	abortus B	1978	This study
BRUa1623	2018Vergnaud#0758	3	5	4	11	2	2	3	3	7	41	8	5	6	3	3	5	34	317	Cattle	B.abortus bv3	Senegal	abortus B	1978	This study
BRUa1624	2018Vergnaud#0195	3	5	4	11	2	2	3	3	7	41	8	5	6	3	3	5	34	317	Cattle	B.abortus bv3	Senegal	abortus B	1978	This study
BRUa1625	2018Vergnaud#1363	3	5	4	11	2	2	3	3	7	41	8	5	6	3	3	7	34	317	Cattle	B.abortus bv3	Senegal	abortus B	1979	This study
BRUa1626	2018Vergnaud#0331	3	5	4	11	2	2	3	3	7	41	8	5	6	3	4	6	34	317	Cattle	B.abortus bv3	Senegal	abortus B	1977	This study
BRUa1627	2018Vergnaud#0753	3	5	4	11	2	2	3	3	7	41	8	5	7	3	4	6	34	317	Cattle	B.abortus bv3	Senegal	abortus B	1977	This study
BRUa1628	2018Vergnaud#1055	3	5	4	11	2	2	3	3	7	41	8	5	7	3	4	6	34	317	Cattle	B.abortus bv3	Senegal	abortus B	1977	This study
BRUa1629	2018Vergnaud#1344	3	5	4	11	2	2	3	3	7	41	8	6	3	9	6	8	34	317	Cattle	B.abortus bv3	Senegal	abortus B	1977	This study
BRUa1630	2018Vergnaud#0329	3	5	4	11	2	2	3	3	7	41	8	6	4	3	6	6	34	317	Cattle	B.abortus bv3	Senegal	abortus B	1979	This study
BRUa1631	2018Vergnaud#0388	3	5	4	11	2	2	3	3	7	41	8	6	4	3	6	6	34	317	Cattle	B.abortus bv3	Senegal	abortus B	1979	This study
BRUa1632	2018Vergnaud#0752	3	5	4	11	2	2	3	3	7	41	8	6	4	3	6	6	34	317	Cattle	B.abortus bv3	Senegal	abortus B	1977	This study
BRUa1633	2018Vergnaud#0789	3	5	4	11	2	2	3	3	7	41	8	7	4	3	5	7	34	317	Cattle	B.abortus bv3	Senegal	abortus B	1978	This study
BRUa1634	2018Vergnaud#0755	3	5	4	11	2	2	3	3	7	41	8	9	4	3	5	5	34	317	Cattle	B.abortus bv3	Senegal	abortus B	1977	This study
BRUa1635	2018Vergnaud#1227	3	5	4	11	2	2	3	3	8	41	8	4	5	3	4	3	34	64	Cattle	B.abortus bv3	Senegal	abortus B	1977	This study
BRUa1636	2018Vergnaud#0796	3	5	4	11	2	2	3	3	8	41	8	4	5	3	4	6	34	64	Cattle	B.abortus bv3	Senegal	abortus B	1979	This study
BRUa1637	2018Vergnaud#0799	3	5	4	11	2	2	3	3	8	41	8	4	5	3	4	6	34	64	Cattle	B.abortus bv3	Senegal	abortus B	1979	This study
BRUa1638	2018Vergnaud#1236	3	5	4	11	2	2	3	3	8	41	8	4	5	3	4	6	34	64	Cattle	B.abortus bv3	Senegal	abortus B	1979	This study
BRUa1639	2018Vergnaud#0183	3	5	4	11	2	2	3	3	8	41	8	4	5	3	4	6	34	64	Cattle	B.abortus bv3	Senegal	abortus B	1976	This study
BRUa1640	2018Vergnaud#0780	3	5	4	11	2	2	3	3	8	41	8	4	5	3	4	6	34	64	Cattle	B.abortus bv3	Senegal	abortus B	1976	This study
BRUa1641	2018Vergnaud#0781	3	5	4	11	2	2	3	3	8	41	8	4	5	3	4	6	34	64	Cattle	B.abortus bv3	Senegal	abortus B	1976	This study
BRUa1642	2018Vergnaud#1049	3	5	4	11	2	2	3	3	8	41	8	4	5	3	4	6	34	64	Cattle	B.abortus bv3	Senegal	abortus B	1976	This study
BRUa1643	2018Vergnaud#1050	3	5	4	11	2	2	3	3	8	41	8	4	5	3	4	6	34	64	Cattle	B.abortus bv3	Senegal	abortus B	1976	This study
BRUa1644	2018Vergnaud#1052	3	5	4	11	2	2	3	3	8	41	8	4	5	3	4	6	34	64	Cattle	B.abortus bv3	Senegal	abortus B	1976	This study
BRUa1645	2018Vergnaud#0198	3	5	4	11	2	2	3	3	8	41	8	4	5	3	4	6	34	64	Cattle	B.abortus bv3	Senegal	abortus B	1978	This study
BRUa1646	2018Vergnaud#1356	3	5	4	11	2	2	3	3	8	41	8	4	5	3	4	6	34	64	Cattle	B.abortus bv3	Senegal	abortus B	1978	This study
BRUa1647	2018Vergnaud#1357	3	5	4	11	2	2	3	3	8	41	8	4	5	3	4	6	34	64	Cattle	B.abortus bv3	Senegal	abortus B	1978	This study
BRUa1648	2018Vergnaud#1063	3	5	4	11	2	2	3	3	8	41	8	4	5	3	4	7	34	64	Cattle	B.abortus bv3	Senegal	abortus B	1979	This study
BRUa1649	2018Vergnaud#0794	3	5	4	11	2	2	3	3	8	41	8	4	5	3	5	5	34	64	Cattle	B.abortus bv3	Senegal	abortus B	1979	This study
BRUa1650	2018Vergnaud#0322	3	5	4	11	2	2	3	3	8	41	8	4	5	3	5	5	34	64	Cattle	B.abortus bv3	Senegal	abortus B	1976	This study
BRUa1651	2018Vergnaud#1051	3	5	4	11	2	2	3	3	8	41	8	4	5	3	5	5	34	64	Cattle	B.abortus bv3	Senegal	abortus B	1976	This study
BRUa1652	2018Vergnaud#0336	3	5	4	11	2	2	3	3	8	41	8	4	5	3	5	5	34	64	Cattle	B.abortus bv3	Senegal	abortus B	1978	This study
BRUa1653	2018Vergnaud#0321	3	5	4	11	2	2	3	3	8	41	8	4	5	3	5	6	34	64	Cattle	B.abortus bv3	Senegal	abortus B	1976	This study
BRUa1654	2018Vergnaud#0334	3	5	4	11	2	2	3	3	8	41	8	4	5	3	5	7	34	64	Cattle	B.abortus bv3	Senegal	abortus B	1978	This study
BRUa1655	2018Vergnaud#1235	3	5	4	11	2	2	3	3	8	41	8	4	5	3	5	8	34	64	Cattle	B.abortus bv3	Senegal	abortus B	1979	This study
BRUa1656	2018Vergnaud#1230	3	5	4	11	2	2	3	3	8	41	8	4	5	3	6	5	34	64	Cattle	B.abortus bv3	Senegal	abortus B	1978	This study
BRUa1657	2018Vergnaud#0783	3	5	4	11	2	2	3	3	8	41	8	4	5	3	6	6	34	64	Cattle	B.abortus bv3	Senegal	abortus B	1977	This study
BRUa1658	2018Vergnaud#1342	3	5	4	11	2	2	3	3	8	41	8	4	6	3	4	5	34	64	Cattle	B.abortus bv3	Senegal	abortus B	1977	This study
BRUa1659	2018Vergnaud#0327	3	5	4	11	2	2	3	3	8	41	8	4	6	3	4	5	34	64	Cattle	B.abortus bv3	Senegal	abortus B	1977	This study
BRUa1660	2018Vergnaud#0782	3	5	4	11	2	2	3	3	8	41	8	4	6	3	5	5	34	64	Cattle	B.abortus bv3	Senegal	abortus B	1977	This study
BRUa1661	2018Vergnaud#1054	3	5	4	11	2	2	3	3	8	41	8	4	6	3	5	5	34	64	Cattle	B.abortus bv3	Senegal	abortus B	1977	This study
BRUa1662	2018Vergnaud#0190	3	5	4	11	2	2	3	3	8	41	8	4	6	3	5	6	34	64	Cattle	B.abortus bv3	Senegal	abortus B	1977	This study
BRUa1663	2018Vergnaud#0788	3	5	4	11	2	2	3	3	8	41	8	4	6	3	6	5	34	64	Cattle	B.abortus bv3	Senegal	abortus B	1978	This study
BRUa1664	2018Vergnaud#0756	3	5	4	11	2	2	3	3	8	41	8	4	6	3	6	5	34	64	Cattle	B.abortus bv3	Senegal	abortus B	1977	This study
BRUa1665	2018Vergnaud#0760	3	5	4	11	2	2	3	3	8	41	8	4	6	3	7	5	34	64	Cattle	B.abortus bv3	Senegal	abortus B	1978	This study
BRUa1666	2018Vergnaud#0792	3	5	4	11	2	2	3	3	8	41	8	4	6	3	7	5	34	64	Cattle	B.abortus bv3	Senegal	abortus B	1978	This study
BRUa1667	2018Vergnaud#1232	3	5	4	11	2	2	3	3	8	41	8	4	6	3	7	5	34	64	Cattle	B.abortus bv3	Senegal	abortus B	1978	This study
BRUa1668	2018Vergnaud#0202	3	5	4	11	2	2	3	3	8	41	8	4	6	3	7	5	34	64	Cattle	B.abortus bv3	Senegal	abortus B	1978	This study
BRUa1669	2018Vergnaud#1233	3	5	4	11	2	2	3	3	8	41	8	4	6	3	7	5	34	64	Cattle	B.abortus bv3	Senegal	abortus B	1978	This study
BRUa1670	2018Vergnaud#1361	3	5	4	11	2	2	3	3	8	41	8	4	6	3	7	5	34	64	Cattle	B.abortus bv3	Senegal	abortus B	1978	This study
BRUa1671	2018Vergnaud#1362	3	5	4	11	2	2	3	3	8	41	8	4	6	3	7	5	34	64	Cattle	B.abortus bv3	Senegal	abortus B	1978	This study
BRUa1672	2018Vergnaud#0793	3	5	4	11	2	2	3	3	8	41	8	4	6	3	8	5	34	64	Cattle	B.abortus bv3	Senegal	abortus B	1978	This study
BRUa1673	2018Vergnaud#0192	3	5	4	11	2	2	3	3	8	41	8	5	5	3	4	7	34	64	Cattle	B.abortus bv3	Senegal	abortus B	1977	This study
BRUa1674	2018Vergnaud#1351	3	5	4	11	2	2	3	3	8	41	8	5	5	3	4	7	34	64	Cattle	B.abortus bv3	Senegal	abortus B	1977	This study
BRUa1675	2018Vergnaud#1352	3	5	4	11	2	2	3	3	8	41	8	5	5	3	4	7	34	64	Cattle	B.abortus bv3	Senegal	abortus B	1977	This study
BRUa1676	2018Vergnaud#1228	3	5	4	11	2	2	3	3	8	41	8	5	5	3	5	6	34	64	Cattle	B.abortus bv3	Senegal	abortus B	1977	This study
BRUa1677	2018Vergnaud#1348	3	5	4	11	2	2	3	3	8	41	8	5	5	3	5	7	34	64	Cattle	B.abortus bv3	Senegal	abortus B	1977	This study
BRUa1678	2018Vergnaud#0785	3	5	4	11	2	2	3	3	8	41	8	5	7	3	7	3	34	64	Cattle	B.abortus bv3	Senegal	abortus B	1977	This study
BRUa1679	2018Vergnaud#1341	3	5	4	11	2	2	3	3	8	41	8	6	7	3	6	3	34	64	Cattle	B.abortus bv3	Senegal	abortus B	1977	This study
BRUa1680	2018Vergnaud#0754	3	5	4	11	2	2	3	3	8	41	8	6	7	3	7	3	34	64	Cattle	B.abortus bv3	Senegal	abortus B	1977	This study
BRUa1681	2018Vergnaud#1056	3	5	4	11	2	2	3	3	8	41	8	6	7	3	8	3	34	64	Cattle	B.abortus bv3	Senegal	abortus B	1977	This study
BRUa1682	2018Vergnaud#1350	3	5	4	11	2	2	3	3	9	41	8	4	5	3	4	5	34	316	Cattle	B.abortus bv3	Senegal	abortus B	1977	This study
BRUa1683	2018Vergnaud#1234	3	5	4	11	2	2	3	3	9	41	8	4	5	3	4	6	34	316	Cattle	B.abortus bv3	Senegal	abortus B	1979	This study
BRUa1684	2018Vergnaud#1353	3	5	4	11	2	2	3	3	9	41	8	4	5	3	4	7	34	316	Cattle	B.abortus bv3	Senegal	abortus B	1977	This study
BRUa1685	2018Vergnaud#1058	3	5	4	11	2	2	3	3	9	41	8	4	5	3	4	7	34	316	Cattle	B.abortus bv3	Senegal	abortus B	1977	This study
BRUa1686	2018Vergnaud#0747	3	5	4	11	2	2	3	3	9	41	8	4	5	3	5	5	34	316	Cattle	B.abortus bv3	Senegal	abortus B	1976	This study
BRUa1687	2018Vergnaud#0182	3	5	4	11	2	2	3	3	9	41	8	4	5	3	5	5	34	316	Cattle	B.abortus bv3	Senegal	abortus B	1976	This study
BRUa1688	2018Vergnaud#1355	3	5	4	11	2	2	3	3	9	41	8	4	5	3	8	5	34	316	Cattle	B.abortus bv3	Senegal	abortus B	1978	This study
BRUa1689	2018Vergnaud#1345	3	5	4	11	2	2	3	3	9	41	8	4	6	3	5	6	34	316	Cattle	B.abortus bv3	Senegal	abortus B	1977	This study
BRUa1690	2018Vergnaud#0750	3	5	4	11	2	2	3	3	9	41	8	4	6	3	5	7	34	316	Cattle	B.abortus bv3	Senegal	abortus B	1976	This study
BRUa1691	2018Vergnaud#0184	3	5	4	11	2	2	3	3	9	41	8	4	6	8	5	7	34	316	Cattle	B.abortus bv3	Senegal	abortus B	1976	This study
BRUa1692	2018Vergnaud#0200	3	5	4	11	2	2	3	3	9	41	8	5	6	3	8	6	34	316	Cattle	B.abortus bv3	Senegal	abortus B	1978	This study
BRUa1693	2018Vergnaud#0791	3	5	4	11	2	2	3	3	10	41	8	5	6	3	8	6	34	315	Cattle	B.abortus bv3	Senegal	abortus B	1978	This study
BRUa1694	2018Vergnaud#1359	3	5	4	11	2	2	3	3	10	41	8	5	6	3	8	6	34	315	Cattle	B.abortus bv3	Senegal	abortus B	1978	This study
BRUa1695	2018Vergnaud#0790	3	5	4	11	2	2	3	3	10	41	8	5	6	3	8	6	34	315	Cattle	B.abortus bv3	Senegal	abortus B	1978	This study
BRUa1696	2018Vergnaud#0199	3	5	4	11	2	2	3	3	10	41	8	5	6	3	9	6	34	315	Cattle	B.abortus bv3	Senegal	abortus B	1978	This study
BRUa1697	2018Vergnaud#1057	3	5	4	11	2	2	3	3	10	41	8	7	6	3	6	6	34	315	Cattle	B.abortus bv3	Senegal	abortus B	1977	This study
BRUa1698	2018Vergnaud#0186	3	5	4	11	3	2	2	3	7	41	8	4	7	8	3	5	142	312	Cattle	B.abortus bv3	Senegal	abortus B	1977	This study
BRUa1699	2018Vergnaud#0187	3	5	4	11	3	2	2	3	9	41	8	4	6	3	5	6	142	311	Cattle	B.abortus bv3	Senegal	abortus B	1977	This study
BRUa1700	2006LeFleche#111	3	5	4	11	2	2	3	3	6	41	8	6	8	3	7	7	34	63	Dromedary	B.abortus bv3	Sudan	abortus B	1993	This study
BRUa1701	2018Vergnaud#0345	3	5	4	11	2	2	3	3	6	41	8	6	8	3	7	7	34	63	Dromedary	B.abortus bv3	Sudan	abortus B	1993	This study
BRUa1702	2018Vergnaud#0346	3	5	4	11	2	2	3	3	6	41	8	6	8	3	7	7	34	63	Dromedary	B.abortus bv3	Sudan	abortus B	1993	This study
BRUa1703	Tanzania_C64	2	4	2	12	3	2	3	3	5	41	8	8	2	6	7	4	nt8-1	nt11-1	Cattle	B.abortus bv3	Tanzania	Unknown	2012-2013	This study
BRUa1704	Tanzania_C65	2	4	2	12	3	2	3	3	5	43	8	8	2	6	8	4	nt8-1	nt11-2	Cattle	B.abortus bv3	Tanzania	Unknown	2012-2013	This study
BRUa1705	Tanzania_C66	2	4	2	12	3	2	3	3	5	43	8	8	2	6	8	4	nt8-1	nt11-2	Cattle	B.abortus bv3	Tanzania	Unknown	2012-2013	This study
BRUa1706	The_gambia_isolate	3	5	4	11	2	2	3	3	7	41	8	5	5	3	3	5	34	317	Cattle	B.abortus bv3	The gambia	Unknown	/	This study
BRUa1707	Togo_2	3	5	3	11	2	2	3	3	8	41	8	4	2	3	5	4	134	313	Cattle	B.abortus bv3	Togo	Unknown	2011-2012	This study
BRUa1708	Togo_3	3	5	3	11	2	2	3	3	8	41	8	4	2	3	6	4	134	313	Cattle	B.abortus bv3	Togo	Unknown	2011-2012	This study
BRUa1709	Togo_1	3	5	3	11	2	2	3	3	10	41	8	4	2	3	8	4	134	nt11-12	Cattle	B.abortus bv3	Togo	Unknown	2011-2012	This study
BRUa1710	2018Vergnaud#1335	3	5	4	11	2	2	3	3	8	41	8	6	10	3	5	3	34	64	Cattle	B.abortus bv3	Togo	abortus B	1979	This study
BRUa1711	2018Vergnaud#1332	3	5	4	11	2	2	3	3	8	41	8	7	4	3	5	3	34	64	Cattle	B.abortus bv3	Togo	abortus B	1980	This study
BRUa1712	2018Vergnaud#0311	3	5	4	11	2	2	3	3	8	41	8	7	5	7	5	3	34	64	Cattle	B.abortus bv3	Togo	abortus B	1979	This study
BRUa1713	2018Vergnaud#0265	3	5	4	11	2	2	3	3	8	41	8	7	9	3	5	3	34	64	Cattle	B.abortus bv3	Togo	abortus B	1980	This study
BRUa1714	2018Vergnaud#0263	3	5	4	11	2	2	3	3	8	41	8	7	10	3	5	3	34	64	Cattle	B.abortus bv3	Togo	abortus B	1980	This study
BRUa1715	2018Vergnaud#0264	3	5	4	11	2	2	3	3	8	41	8	7	10	3	5	3	34	64	Cattle	B.abortus bv3	Togo	abortus B	1980	This study
BRUa1716	2018Vergnaud#0266	3	5	4	11	2	2	3	3	8	41	8	7	10	3	5	3	34	64	Cattle	B.abortus bv3	Togo	abortus B	1979	This study
BRUa1717	2018Vergnaud#0267	3	5	4	11	2	2	3	3	8	41	8	7	10	3	5	3	34	64	Cattle	B.abortus bv3	Togo	abortus B	1979	This study
BRUa1718	2018Vergnaud#0764	3	5	4	11	2	2	3	3	8	41	8	7	10	3	5	3	34	64	Cattle	B.abortus bv3	Togo	abortus B	1980	This study
BRUa1719	2018Vergnaud#1064	3	5	4	11	2	2	3	3	8	41	8	7	10	3	5	3	34	64	Cattle	B.abortus bv3	Togo	abortus B	1980	This study
BRUa1720	2018Vergnaud#1065	3	5	4	11	2	2	3	3	8	41	8	7	10	3	5	3	34	64	Cattle	B.abortus bv3	Togo	abortus B	1980	This study
BRUa1721	2018Vergnaud#1238	3	5	4	11	2	2	3	3	8	41	8	7	10	3	5	3	34	64	Cattle	B.abortus bv3	Togo	abortus B	1980	This study
BRUa1722	2018Vergnaud#1239	3	5	4	11	2	2	3	3	8	41	8	7	10	3	5	3	34	64	Cattle	B.abortus bv3	Togo	abortus B	1980	This study
BRUa1723	2018Vergnaud#1325	3	5	4	11	2	2	3	3	8	41	8	7	10	3	5	3	34	64	Cattle	B.abortus bv3	Togo	abortus B	1980	This study
BRUa1724	2018Vergnaud#1326	3	5	4	11	2	2	3	3	8	41	8	7	10	3	5	3	34	64	Cattle	B.abortus bv3	Togo	abortus B	1980	This study
BRUa1725	2018Vergnaud#1327	3	5	4	11	2	2	3	3	8	41	8	7	10	3	5	3	34	64	Cattle	B.abortus bv3	Togo	abortus B	1980	This study
BRUa1726	2018Vergnaud#1328	3	5	4	11	2	2	3	3	8	41	8	7	10	3	5	3	34	64	Cattle	B.abortus bv3	Togo	abortus B	1980	This study
BRUa1727	2018Vergnaud#1329	3	5	4	11	2	2	3	3	8	41	8	7	10	3	5	3	34	64	Cattle	B.abortus bv3	Togo	abortus B	1980	This study
BRUa1728	2018Vergnaud#1330	3	5	4	11	2	2	3	3	8	41	8	7	10	3	5	3	34	64	Cattle	B.abortus bv3	Togo	abortus B	1980	This study
BRUa1729	2018Vergnaud#1331	3	5	4	11	2	2	3	3	8	41	8	7	10	3	5	3	34	64	Cattle	B.abortus bv3	Togo	abortus B	1980	This study
BRUa1730	2018Vergnaud#1333	3	5	4	11	2	2	3	3	8	41	8	7	10	3	5	3	34	64	Cattle	B.abortus bv3	Togo	abortus B	1980	This study
BRUa1731	2018Vergnaud#1334	3	5	4	11	2	2	3	3	8	41	8	7	10	3	5	3	34	64	Cattle	B.abortus bv3	Togo	abortus B	1980	This study
BRUa1732	2018Vergnaud#1337	3	5	4	11	2	2	3	3	8	41	8	7	10	3	5	3	34	64	Cattle	B.abortus bv3	Togo	abortus B	1979	This study
BRUa1733	2018Vergnaud#1338	3	5	4	11	2	2	3	3	8	41	8	7	10	3	5	3	34	64	Cattle	B.abortus bv3	Togo	abortus B	1979	This study
BRUa1734	2018Vergnaud#1339	3	5	4	11	2	2	3	3	8	41	8	7	10	3	5	3	34	64	Cattle	B.abortus bv3	Togo	abortus B	1979	This study
BRUa1735	2018Vergnaud#1340	3	5	4	11	2	2	3	3	8	41	8	7	10	3	5	3	34	64	Cattle	B.abortus bv3	Togo	abortus B	1979	This study
BRUa1736	2018Vergnaud#0763	3	5	4	11	2	2	3	3	8	41	8	8	10	3	5	3	34	64	Cattle	B.abortus bv3	Togo	abortus B	1980	This study
BRUa1737	2018Vergnaud#1336	3	5	4	11	2	2	3	3	8	41	8	8	10	3	5	3	34	64	Cattle	B.abortus bv3	Togo	abortus B	1979	This study
BRUa1738	2009Her#003	3	5	4	11	2	2	3	3	8	41	8	5	5	3	11	5	34	64	Human	B.abortus bv3	Uganda	abortus B		This study
BRUa1739	2006LeFleche#004	3	5	4	11	2	2	3	3	8	41	8	6	5	3	11	5	34	64	Human	B.abortus bv3	Uganda	abortus B		This study
BRUa1740	2019Ledwaba#014	3	5	4	11	2	2	3	3	8	41	8	6	5	3	11	5	34	64	Human	B.abortus bv3	Uganda	Unknown		This study
BRUa1741	SRR032625	3	5	4	11	2	2	3	3	8	41	8	6	5	3	11	5	34	64	Human	B.abortus bv3	Uganda	abortus B	1958	This study
BRUa1742	GCA_000740155	3	5	4	11	2	2	3	3	8	41	8	7	5	3	11	5	34	64	Human	B.abortus	Uganda	abortus B	1958	This study
BRUa1743	2006LeFleche#136	4	5	4	12	1	3	3	3	6	43	8	3	4	3	3	5	31	74	Cattle	B.abortus bv1	Zimbabwe	abortus C		This study
BRUa1744	2006LeFleche#137	4	5	4	12	2	2	3	1	6	43	8	3	4	3	3	6	37	77	Cattle	B.abortus bv1	Zimbabwe	abortus C		This study
BRUa1745	2019Ledwaba#010	4	5	4	12	2	2	3	3	6	43	8	3	5	3	4	5	28	82	Cattle	B.abortus	Zimbabwe	abortus C		This study
BRUa1746	2019Ledwaba#009	4	5	4	12	2	2	3	3	6	43	8	6	5	3	2	6	28	82	Cattle	B.abortus	Zimbabwe	abortus C		This study
Note: The character values marked with grey used from the present study. All data were used to determinate the relationship among strains at a global scale.

## Sheet: Table S3
Table S3 A total of 80 B.abortus strains from GenBank used for SNPs phylogeny analysis
Strains from outside Africa	#Organism/Name	Strain	Strains Code	Strains Code in Figure 7	Group (MST group)	Isolatedin	Time	Host	BioSample	BioProject	Assembly
	Brucella abortus 2308	2308	B.a.2308	2308	Genbank	Representative strains			SAMEA3138256	PRJNA16203	GCA_000054005.1
	Brucella abortus 82	82	B.a.82	B.a.82	Genbank	Russia	1960	Cattle	SAMN02470870	PRJNA219446	GCA_000473805.1
	Brucella abortus bv. 1 str. 134	134	B.a.134	134	Genbank	China	2001	Human	SAMN02469348	PRJNA174380	GCA_000298635.1
	Brucella abortus	1046	B.a.1046	1046	Genbank	Italy	2011	Cattle	SAMN03734747	PRJNA284953	GCA_001402005.1
	Brucella abortus	1365.1	B.a.1365.1	365.1	Genbank	Italy	2011	Cattle	SAMN03965480	PRJNA284953	GCA_001401935.1
	Brucella abortus 93/1	1993	B.a.1993	1993	Genbank	Bolivia	1993	Cow	SAMN00811172	PRJNA173619	GCA_000366485.1
	Brucella abortus 01-0065	01-0065	B.a.01-0065	1.0065	Genbank	USA	2000	Bison	SAMN02092520	PRJNA200941	GCA_000413795.1
	Brucella abortus 104M	104M	B.a.104M	104M	Genbank	China	2013	Cattle	SAMN03108762	PRJNA263969	GCA_001296965.1
	Brucella abortus 85/140	85/140	B.a.85/140	85.14	Genbank	Greece	1985	Bovine	SAMN00811164	PRJNA173596	GCA_000366385.1
	Brucella abortus 877/67	877/67	B.a.877/67	7.67	Genbank	United Kingdom	1967	Bovine	SAMN00811167	PRJNA173628	GCA_000370325.1
	Brucella abortus 88/19	88/19	B.a.88/19	88.19	Genbank	Spain	1988	Bovine	SAMN00811168	PRJNA173572	GCA_000366425.1
	Brucella abortus 90/50	90/50	B.a.90/50	90.5	Genbank	Saudi Arabia	1990	Cow	SAMN00811171	PRJNA173618	GCA_000366465.1
	Brucella abortus 94-1313	94-1313	B.a.94-1313	1313	Genbank	USA	1994	Llama	SAMN02092517	PRJNA200938	GCA_000413735.1
	Brucella abortus bv. 1 str. 9-941	9-941	B.a.9-941	9.941	Genbank	USA	2005	Cattle	SAMN02604220	PRJNA9619	GCA_000008145.1
	Brucella abortus A13334	A13334	B.a.A13334	334	Genbank	South Korea		Cattle	SAMN02603577	PRJNA74681	GCA_000238175.1
	Brucella abortus	A19	B.a.A19	A19	Genbank	Inner Mongolia (China)	2017	Water	SAMN09499628	PRJNA478292	GCA_003290345.1
	Brucella abortus B10-0973	B10-0973	B.a.B10-0973	973	Genbank	UAS	2010	Bison	SAMN02092523	PRJNA200944	GCA_000413835.1
	Brucella abortus bv. 5 str. B3196	B3196	B.a.B3196	B3196	Genbank	USA	2010		SAMN02595354	PRJNA36509	GCA_000163115.1
	Brucella abortus	BAB8416	B.a.BAB8416	8416	Genbank	Inner Mongolia (China)	2013	Human	SAMN02712083	PRJNA243017	GCA_001043295.1
	Brucella abortus	BAU21/S4023	B.a.BAU21/S4023	S4023	Genbank	Bangladesh	2017	Bos taurus	SAMN11288435	PRJNA529883	GCA_004704905.2
	Brucella abortus bv. 3	BB12	B.a.BB12	BB12	Genbank	Inner Mongolia (China)	2008	Cattle	SAMN03387012	PRJNA266061	GCA_003994025.1
	Brucella abortus	BB13	B.a.BB13	BB13	Genbank	Gansu	2019	Cattle	SAMN03381195	PRJNA266062	GCA_003994075.1
	Brucella abortus bv. 1	BB14	B.a.BB14	BB14	Genbank	Heilongjiang (China)	2010	Cattle	SAMN03382533	PRJNA266063	GCA_003994155.1
	Brucella abortus BC95	BC95	B.a.BC95	BC95	Genbank	Spain	1997	Bovine	SAMN02297859	PRJNA213741	GCA_000477635.1
	Brucella abortus	Br.a-1236-10-Geo	B.a.Br.a-1236-10-Geo	6.10.G	Genbank	Georgia	2010	Bovine	SAMN05526411	PRJNA338234	GCA_001856215.1
	Brucella abortus	Br.a-375-10-Geo	B.a.Br.a-375-10-Geo	5.10.G	Genbank	Georgia	2010	Human	SAMN05526412	PRJNA338234	GCA_001856265.1
	Brucella abortus	Brucexj51	B.a.Brucexj51	xj51	Genbank	Xinjiang (China)	2016	Cattle	SAMN13565773	PRJNA448490	GCA_009789365.1
	Brucella abortus	C-615	B.a.C-615	615	Genbank	Russia	2017	Cow	SAMN10584523	PRJNA509561	GCA_003984745.1
	Brucella abortus CNGB 966	CNGB 966	B.a.CNGB 966	966	Genbank	Argentina	2005	Human	SAMN01047742	PRJNA176531	GCA_000366165.1
	Brucella abortus	Col-B012	B.a.Col-B012	B012	Genbank	Colombia	1997	Bos taurus	SAMN04323936	PRJNA305302	GCA_001940595.1
	Brucella abortus F10/06-3	F10/06-3	B.a.F10/06-3	10.06.3	Genbank	Thailand	2006	Bovine	SAMN00839709	PRJNA173512	GCA_000370405.1
	Brucella abortus F2/06-8	F2/06-8	B.a.F2/06-8	2.06.8	Genbank	Portugal	2006	Goat	SAMN00811174	PRJNA173614	GCA_000365605.1
	Brucella abortus F3/01-300	F3/01-300	B.a.F3/01-300	300	Genbank	Kosovo	2001	Bovine	SAMN01757984	PRJNA176541	GCA_000365745.1
	Brucella abortus I103_(UK3/01)	I103_(UK3/01)	B.a.I103_(UK3/01)	103	Genbank	Ireland		Cow	SAMN00811183	PRJNA173612	GCA_000399725.1
	Brucella abortus	N1	B.a.N1	B.a.N1	Genbank	Russia	2018	Cow	SAMN10584386	PRJNA509541	GCA_003984755.1
	Brucella abortus NI352	NI352	B.a.NI352	NI352	Genbank	Northern Ireland	2008	Bovine	SAMN00811188	PRJNA173558	GCA_000370505.1
	Brucella abortus NI649	NI649	B.a.NI649	NI649	Genbank	Northern Ireland	2008	Bovine	SAMN00811204	PRJNA173555	GCA_000366805.1
	Brucella abortus R42-08	R42-08	B.a.R42-08	R42.08	Genbank	Mongolia	2008	Cow	SAMN00839707	PRJNA173510	GCA_000370565.1
	Brucella abortus	SKN13	B.a.SKN13	SKN13	Genbank	India	2014	Cattle	SAMN03945529	PRJNA291474	GCA_001267725.1
	Brucella abortus	Wisconsin	B.a.Wisconsin	Wiscon	Genbank	USA	1940	Bos taurus	SAMEA2821531	PRJEB15039	GCA_900095085.1
	Brucella abortus	XZ19-1	B.a.XZ19-1	XZ19.1	Genbank	Tibet	2019	Yak	SAMN13565751	PRJNA448490	GCA_009789215.1
	Brucella abortus	19BA	B.a.19BA	19BA	Genbank	Russia	1951	Vaccine strain	SAMN09405586	PRJNA475940	GCA_003244395.3
	Brucella abortus	S-595	B.a.S-595	S.595	Genbank	Russia	2016	Human blood	SAMN17050434	PRJNA684030	GCA_016091955.1
	Brucella abortus RB51-AHVLA	RB51-AHVLA	B.a.RB51-AHVLA	AHVLA	Genbank	vaccine strain			SAMN01047752	PRJNA179135	GCA_000366025.1
	Brucella abortus	CIIMS-NV-4	B.a.CIIMS-NV-4	S.NV.4	Genbank	India	2016	Animal	SAMN08295219	PRJNA428582	GCA_002895145.1
	Brucella abortus F10/05-11	F10/05-11	B.a.F10/05-11	10.05.11	Genbank	Portugal	2005	COW	SAMN00839699	PRJNA173502	GCA_000370385.1
	Brucella abortus 84/26	84/26	B.a.84/26	84.26	Genbank	Mexico	1984		SAMN00839698	PRJNA173501	GCA_000370265.1
	Brucella abortus 67/93	67/93	B.a.67/93	67.93	Genbank	Iraq	1967	Water Buffalo	SAMN00839710	PRJNA173513	GCA_000370165.1
	Brucella abortus	68	B.a.68	B.a.68	Genbank	Ukraine	1974	Sheep's fetus	SAMN17078505	PRJNA685163	GCA_016107505.1
	Brucella abortus	179961	B.a.179961	961	Genbank	Italy	2022	Water Buffalo	SAMN28708180	PRJNA842884	GCA_023651295.1
	Brucella abortus 01-0585	01-0585	B.a.01-0585	585	Genbank	USA	2001	Cattle	SAMN02092519	PRJNA200940	GCA_000413775.1
	Brucella abortus 01-0648	01-0648	B.a.01-0648	648	Genbank	USA	2001	Cattle	SAMN02092518	PRJNA200939	GCA_000413755.1
	Brucella abortus 225/65	225/65	B.a.225/65	225.65	Genbank	United Kingdom	1965	Cow	SAMN00839717	PRJNA173520	GCA_000369905.1
	Brucella abortus 63/138	63/138	B.a.63/138	63.138	Genbank	Germany	1963		SAMN00839721	PRJNA173524	GCA_000370005.1
	Brucella abortus 63/144	63/144	B.a.63/144	63.144	Genbank	France	1963		SAMN00839719	PRJNA173522	GCA_000370025.1
	Brucella abortus 63/59	63/59	B.a.63/59	63.59	Genbank	Poland	1963		SAMN00811192	PRJNA173584	GCA_000366605.1
	Brucella abortus 64/122	64/122	B.a.64/122	64.122	Genbank	United Kingdom	1964	Bovine	SAMN00811214	PRJNA173627	GCA_000366285.1
	Brucella abortus 80/102	80/102	B.a.80/102	80.102	Genbank	Spain	1980	Bovine	SAMN00811162	PRJNA173625	GCA_000366345.1
	Brucella abortus 80/108	80/108	B.a.80/108	80.108	Genbank	New Zealand	1980	Cow	SAMN00811163	PRJNA173620	GCA_000366365.1
	Brucella abortus 93/1	1993-01-01	B.a.33970	3970	Genbank	Bolivia	1993	Cow	SAMN00811172	PRJNA173619	GCA_000366485.1
	Brucella abortus 93/2	1993-02-01	B.a.34001	4001	Genbank	Bolivia	1993	Cow	SAMN00839708	PRJNA173511	GCA_000398805.1
	Brucella abortus bv. 1 str. BCB027	BCB027	B.a.BCB027	B027	Genbank	China	1983	Sika Deer	SAMN02469343	PRJNA170704	GCA_000292145.2
Strains from West Africa (Africa)	Brucella abortus 88/226	88/226	B.a.88/226	226	This study	Mozambique	1988	COW	SAMN00811169	PRJNA173616	GCA_000366445.1
	Brucella abortus F1/06 B1	F1/06 B1	B.a.F1/06 B1	6.B1	This study	Zimbabwe	2006		SAMN00811173	PRJNA173613	GCA_000365785.1
	Brucella abortus 80/101	80/101	B.a.80/101	80.101	This study	Nigeria	1980		SAMN00811161	PRJNA173586	GCA_000370225.1
	Brucella abortus 78/32	78/32	B.a.78/32	78.32	This study	Senegal	1978	Bovine	SAMN01047749	PRJNA176538	GCA_000370205.1
	Brucella abortus 80/28	80/28	B.a.80/28	80.28	This study	Chad	1980		SAMN00839700	PRJNA173503	GCA_000370245.1
	Brucella abortus 63/130	63/130	B.a.63/130	A63.13	This study	Egypt	1963		SAMN00839718	PRJNA173521	GCA_000369985.1
	Brucella abortus F6/05-2	F6/05-2	B.a.F6/05-2	F6.05.2	This study	Sudan	2005	Bovine	SAMN00811178	PRJNA173574	GCA_000365765.1
	Brucella abortus 65/157	65/157	B.a.65/157	5.157	This study	Uganda	1965		SAMN00811236	PRJNA173622	GCA_000370125.1
	Brucella abortus 78/14	78/14	B.a.78/14	78.14	This study	Chad	1978		SAMN00839723	PRJNA173526	GCA_000370185.1
	Brucella abortus 64/81	64/81	B.a.64/81	64.81	This study	Zimbabwe	1964	Bovine	SAMN00839705	PRJNA173508	GCA_000370105.1
	Brucella abortus 88/217	88/217	B.a.88/217	217	This study	Mozambique	1988	Bovine	SAMN01047748	PRJNA176537	GCA_000370345.1
	Brucella abortus F1/06-B21	F1/06-B21	B.a.F1/06-B21	6.B21	This study	Zimbabwe	2006	Cow	SAMN00839722	PRJNA173525	GCA_000370365.1
	Brucella abortus F6/05-3	F6/05-3	B.a.F6/05-3	6.05.3	This study	Sudan	2005		SAMN00811179	PRJNA173629	GCA_000370445.1
	Brucella abortus 65/110	65/110	B.a.65/110	65.11	This study	Nigeria	1965		SAMN00811225	PRJNA173631	GCA_000366105.1
	Brucella abortus F6/05-4	F6/05-4	B.a.F6/05-4	6.05.4	This study	Sudan	2005		SAMN00811180	PRJNA173597	GCA_000370465.1
	Brucella abortus F6/05-9	F6/05-9	B.a.F6/05-9	6.05.9	This study	Sudan	2005	Bovine	SAMN00811182	PRJNA173630	GCA_000370485.1
	Brucella abortus 63/294	63/294	B.a.63/294	3.294	This study	Kenya	1963		SAMN00811181	PRJNA173575	GCA_000370065.1
	Brucella abortus	ZW053	B.a.ZW053	WZ053	This study	Zimbabwe		Bovine	SAMN02721312	PRJNA243997	GCA_000755125.1
